# Supplementary material for: Cuproptosis key gene FDX1 is a prognostic biomarker and associated with immune infiltration in glioma
Source: Front Med (Lausanne). 2022 Nov 29;9:939776. doi: 10.3389/fmed.2022.939776 (PMC9745336; doi:10.3389/fmed.2022.939776)
Supplement: Supplementary file 1 [file Data_Sheet_1.CSV]

Query	Statistic	P-value	FDR (BH)	Event_SD	Event_TD
AACS	0.408214774664123	5.10306516684482e-19	2.40201415483996e-18	438	438
FSTL1	0.218043803945212	4.10859930404493e-06	7.07099511495056e-06	438	438
ELMO2	0.356176182270883	1.512982123974e-14	5.05811514072595e-14	438	438
CREB3L1	0.0507712756141914	0.289048374316105	0.32068550981339	438	438
RPS11	0.299829836021901	1.50382625130111e-10	3.69422189273111e-10	438	438
PNMA1	0.147891248246083	0.00191329201385694	0.00265313938632719	438	438
MMP2	0.14006848369783	0.0033083457142978	0.00449651231281875	438	438
SAMD4A	0.0732677639914955	0.12575525186489	0.14641252469854	438	438
SMARCD3	-0.0118500391066946	0.804673793762177	0.823619364597036	438	438
A4GNT	-0.427318216145623	7.20304417592512e-21	3.9177532956861e-20	438	438
C9orf39	-0.0286151931153405	0.550318727319222	0.58345995020057	438	438
PKNOX2	0.155313396443602	0.00111024156718367	0.0015690093829393	438	438
RALYL	0.0484993743090888	0.311197646593662	0.343707425504987	438	438
ZHX3	0.0942885713309348	0.0486016224322275	0.0592249278818947	438	438
ERCC5	0.116215442601456	0.0149532388580222	0.0191887150818738	438	438
RXFP3	-0.426912164102201	7.90835723204882e-21	4.28974944992486e-20	438	438
APBB2	0.264731926171992	1.8521989886435e-08	3.8830397321109e-08	438	438
BBOX1	0.153903817690012	0.0012334310603976	0.00173617496543634	438	438
PRO0478	-0.400382846388778	2.70873060960397e-18	1.20363594099081e-17	438	438
GCSH	0.412276357908548	2.11001779070949e-19	1.0249630591256e-18	438	438
XDH	-0.303367210183109	8.91467893492806e-11	2.2374023287704e-10	438	438
EDN1	0.183648449481804	0.000110898707610528	0.00017061993574115	438	438
MTERF	0.388125422564597	3.38389826708403e-17	1.39027304442941e-16	438	438
PDCL3	0.54182892243853	8.74284256083355e-35	1.56435824840353e-33	438	438
CLK4	0.193249845715329	4.67508406369083e-05	7.40949753816333e-05	438	438
KCNG1	0.00537018232308014	0.910768515168004	0.919318898545943	438	438
CXCR4	0.406398854697834	7.54440031903389e-19	3.50635540879221e-18	438	438
DECR1	0.527370169206522	1.00637537307001e-32	1.50170659758477e-31	438	438
SALL1	0.337520403831159	3.93864495593034e-13	1.17807159859198e-12	438	438
PTPRR	0.0057326178475513	0.904773923172022	0.914341019036379	438	438
CADM4	0.0502558942578137	0.293977684580266	0.325794154032355	438	438
IRAK1	0.350486815013958	4.18346487005236e-14	1.34698620227729e-13	438	438
CFHR5	-0.229191634283437	1.24967685546726e-06	2.24338233356242e-06	438	438
HNRPD	0.344310072869183	1.233303740583e-13	3.82374965090125e-13	438	438
TMSB10	0.32127308795123	5.65922341933323e-12	1.54847462884823e-11	438	438
CXCL3	0.161606511477158	0.000686662726370204	0.000987318513546269	438	438
LMAN1	0.360080287232914	7.43972158975319e-15	2.54731667284072e-14	438	438
SUHW1	-0.30207336873014	1.0802505237419e-10	2.69436139330986e-10	438	438
CHD8	-0.0647594985250436	0.176099301280584	0.200870302739489	438	438
SUMO1	0.58719625222547	6.03794471035016e-42	2.26507570722855e-40	438	438
GP1BA	-0.417020649780163	7.40626854074473e-20	3.73633371460612e-19	438	438
OR7A10	-0.407792472381407	5.58998014930233e-19	2.61924283882874e-18	438	438
DDB1	0.237768638623195	4.79635880839407e-07	8.88444128144615e-07	438	438
CHRNA10	-0.00822514843971615	0.863712228358648	0.878151186583489	438	438
STYK1	-0.132829014937954	0.00536419349230973	0.00716217075445102	438	438
MYO9B	0.157749886544586	0.000923698207481874	0.00131339872647263	438	438
CCNI	0.156702657051462	0.00100001434076434	0.00141839489887917	438	438
MMP7	0.124354581002845	0.00918123255728709	0.0119913668606129	438	438
EP300	0.256737527910835	5.05487877937319e-08	1.02149438263487e-07	438	438
CRNKL1	0.423021230567087	1.92341675593733e-20	1.01899624175087e-19	438	438
C9orf45	-0.362926573085616	4.40682702228829e-15	1.53461570278761e-14	438	438
XAB2	0.108619087289521	0.0229982829624416	0.0289722066569434	438	438
RTN1	-0.0303094294649468	0.526954357590258	0.560811698992655	438	438
HIC2	-0.126816855859036	0.00787851763580636	0.0103516758723819	438	438
TBX10	-0.00893419446030909	0.852093264211572	0.867509899191389	438	438
CENPQ	0.498627839133555	6.56748503475087e-29	6.96176538630898e-28	438	438
UTY	0.0798551434111358	0.0950906363650486	0.112229877791622	438	438
OR2W1	-0.324510051590413	3.37001873851576e-12	9.37873021705727e-12	438	438
ATP5G2	0.264858581871545	1.82247862396761e-08	3.82339505049094e-08	438	438
ZEB1	0.0799295893275646	0.0947817341419565	0.111920145375313	438	438
ZG16	-0.388050425007078	3.43547898191567e-17	1.41002174165741e-16	438	438
ERG	0.142329773650756	0.00283168697621222	0.00387226601948076	438	438
PARN	0.489046175627253	1.02489497112744e-27	9.84193400503719e-27	438	438
SOD2	0.408834551773934	4.46315742517083e-19	2.11204642441368e-18	438	438
JOSD3	0.404616833873492	1.10469303544213e-18	5.07156444254448e-18	438	438
ADAM5P	-0.319628881265141	7.34648642961743e-12	1.99158913969953e-11	438	438
CHD9	0.238325223466464	4.50164075669606e-07	8.37071618161426e-07	438	438
hCG_40738	0.039772809423798	0.406350438104494	0.441153261418529	438	438
STK16	0.460151772398626	2.45143599853824e-24	1.76661833000583e-23	438	438
PDE1C	0.127247952995997	0.00766823151106301	0.0100874856736094	438	438
SEMA4D	0.143885879872997	0.00254092896570447	0.00348892435632991	438	438
AGPAT1	0.302101021366415	1.07583564259786e-10	2.68390569881155e-10	438	438
TOB2	0.102191706293485	0.0325002822400306	0.0403597399953025	438	438
BANK1	0.163325825848511	0.000600347619435449	0.000866936806960269	438	438
MAP3K3	0.187680317124618	7.75641646493076e-05	0.000120675409652062	438	438
MAX	0.476694798134074	3.12163370189594e-26	2.65846626861605e-25	438	438
GRM2	-0.173402476438493	0.000266008204499222	0.000396542559863782	438	438
OSBPL8	0.409941281499515	3.51101453686257e-19	1.67643287283501e-18	438	438
PROSC	0.508355567071773	3.68755512734788e-30	4.42286243461386e-29	438	438
NR4A2	0.158920031100149	0.000844807743158114	0.00120478148307793	438	438
RICS	0.0576233129960678	0.228774924293128	0.257371789829769	438	438
PIR	0.42699532342872	7.75857534032323e-21	4.2141977558941e-20	438	438
PPCS	0.545034607519263	2.9581581675522e-35	5.58340762596607e-34	438	438
IPO9	0.127655596131058	0.00747401264487704	0.00983951681093357	438	438
LONP1	0.195063111037015	3.9522848795325e-05	6.29542520096962e-05	438	438
EVC	0.144160041209284	0.00249261605407298	0.00342649343871539	438	438
CXCL13	0.137854816807829	0.00384438598557259	0.00519749590639554	438	438
SCYL3	0.515558910216144	4.11509208959117e-31	5.31694623850396e-30	438	438
KIAA1199	0.271612054608355	7.59841783393964e-09	1.6471673727507e-08	438	438
SORL1	0.122714703240095	0.0101519062803127	0.0132075686503377	438	438
NAT10	0.304303265969763	7.75349125365502e-11	1.95657044586156e-10	438	438
CHD1	0.436511112339496	8.39855749810205e-22	4.96005048514688e-21	438	438
SYN3	-0.161210845743758	0.00070808987956309	0.00101691333687522	438	438
DMC1	-0.330555055178382	1.25882958972564e-12	3.62218062592022e-12	438	438
SLC22A2	0.125795592594685	0.00839735887739556	0.0110021755632246	438	438
SERPINF1	0.272038999970104	7.18372490711604e-09	1.56007962725864e-08	438	438
C20orf27	0.453032371288915	1.49178814042633e-23	1.01092362335475e-22	438	438
OR7A17	-0.136695518286434	0.00415543057429059	0.00560229455615845	438	438
RPS6KA5	0.155086577141917	0.00112926654787382	0.00159495986036788	438	438
LHB	-0.287005391893154	9.43969232773086e-10	2.18643537238959e-09	438	438
TAOK3	0.10923979603354	0.0222230918115828	0.0280484720254774	438	438
STK25	0.393724810560091	1.08172415226265e-17	4.5882783520771e-17	438	438
SLC12A4	0.0346231259527758	0.469830789283452	0.503712817356778	438	438
BRCA1	0.316958510391867	1.11856091307282e-11	2.99127482016942e-11	438	438
GBL	0.443883913128583	1.42834625370243e-22	8.96775056678032e-22	438	438
C14orf108	0.412832387596354	1.86797236620118e-19	9.1143124934338e-19	438	438
CDC25B	0.160244648806934	0.000763042684071621	0.00109257550553989	438	438
BMP3	-0.280535833715095	2.30374948972845e-09	5.18634349510375e-09	438	438
MAP1LC3C	0.255956303193511	5.56598672882538e-08	1.12157985589885e-07	438	438
TMEM180	0.0720462947730164	0.132204470105765	0.153475969248397	438	438
CRYGC	-0.373627995395207	5.86838347400081e-16	2.18040955859049e-15	438	438
SLK	0.568632449619517	7.0054279733157e-39	1.82596025226553e-37	438	438
POU3F1	-0.374922516206051	4.57482602477399e-16	1.7178065166925e-15	438	438
C20orf32	-0.324743158611456	3.24575797764597e-12	9.04545650701521e-12	438	438
USP52	0.066571936228341	0.164283274410493	0.188409446709634	438	438
HIGD1B	0.138848969234858	0.00359461007635069	0.00487238794905617	438	438
BAZ1B	0.310203232636538	3.18039409853819e-11	8.21499479506582e-11	438	438
USP6NL	0.404858151339098	1.04923398868756e-18	4.82247163808229e-18	438	438
SLCO2B1	0.359890067800676	7.70327145570755e-15	2.63306258500228e-14	438	438
ABCD4	0.245603909826894	1.93618996383751e-07	3.71208399053196e-07	438	438
DIMT1L	0.56329501245772	4.90960459661876e-38	1.19196489017103e-36	438	438
SLC25A46	0.553912493263848	1.38311225001762e-36	2.94786508224995e-35	438	438
LARP7	0.433740162197563	1.61634231447353e-21	9.26415713988112e-21	438	438
TEK	0.0983037086034904	0.0397393271870818	0.0488307120394734	438	438
CD160	-0.22914056423029	1.25668479886215e-06	2.25562652375883e-06	438	438
TERF2IP	0.0388166382161193	0.41773558145912	0.452371571216792	438	438
PHF20	0.209881120366304	9.45113268006835e-06	1.58092151317382e-05	438	438
COL1A1	0.163400900717435	0.000596818469585875	0.000862150673074988	438	438
KIAA0090	0.530058657792316	4.23643060225557e-33	6.58259320159505e-32	438	438
GTPBP1	-0.00867944064420806	0.856264308498877	0.871388050616367	438	438
GRK5	0.246825216483409	1.67617600653574e-07	3.22539333184778e-07	438	438
AP1S2	0.26713613450774	1.36052169808055e-08	2.88592606804403e-08	438	438
RAB33B	0.392258304168488	1.46134583330177e-17	6.13795832738749e-17	438	438
CA11	0.114742007151379	0.0162856760791758	0.0208253277418961	438	438
ALDOC	-0.0124532781587381	0.794946231803101	0.814354957326494	438	438
NUDT1	0.33211692670636	9.72574245372605e-13	2.81938831554572e-12	438	438
ZNF212	0.306235215230592	5.80391274479104e-11	1.47542151726354e-10	438	438
ACBD3	0.415901224646122	9.49590332632469e-20	4.73693735938699e-19	438	438
ZNF83	0.245479083792984	1.9648545188883e-07	3.76524158441326e-07	438	438
PRDM2	0.00709962099797802	0.882215450771238	0.894245661463573	438	438
GDPD5	0.0706409162261148	0.139937304915176	0.161937826810355	438	438
PDCD4	0.406887714456088	6.79230331668121e-19	3.16658600617403e-18	438	438
CEP350	0.1554668186999	0.00109754085885675	0.00155178901283938	438	438
FOXP3	-0.32899831018647	1.62558366824295e-12	4.64309263116263e-12	438	438
SMYD3	0.426468452996765	8.75702213529462e-21	4.72879195305909e-20	438	438
CST7	0.19529041661548	3.8695219773474e-05	6.16604256334755e-05	438	438
SELL	0.264789036221461	1.83874023808072e-08	3.85616683158621e-08	438	438
CIAO1	0.610504131970184	4.38440107566429e-46	2.52617022742342e-44	438	438
LGI2	-0.0147529658450473	0.758165164644398	0.779793723321476	438	438
WDR45	0.555005808070757	9.42489740099965e-37	2.04863925095375e-35	438	438
ANKRD6	0.252761485808937	8.22586317121872e-08	1.62840447653815e-07	438	438
LTBP4	0.0494823665123889	0.301480868530876	0.333495555653942	438	438
PSCD3	-0.126392897402668	0.00809032680967763	0.0106160744733723	438	438
PYY	-0.401856926104635	1.98510447249467e-18	8.91631035351766e-18	438	438
KCNC1	-0.170279987067929	0.000344003628177913	0.000508022144241683	438	438
SIRT6	0.275589979915342	4.48733143799554e-09	9.89316096234754e-09	438	438
CCL19	0.0588009628957753	0.219387203004438	0.247388397657032	438	438
ARHGEF9	0.228097154107465	1.40838961117098e-06	2.5174154219565e-06	438	438
ABR	0.331392641351195	1.09637792002713e-12	3.16229530849502e-12	438	438
C10orf22	0.372182703281684	7.73902679309869e-16	2.84907858888702e-15	438	438
STK17A	0.456382859698858	6.41068354217073e-24	4.4908348583374e-23	438	438
FOXE1	-0.144364830806458	0.00245707596755379	0.00337879511262793	438	438
GML	-0.343931108004992	1.31686603095062e-13	4.07443492926705e-13	438	438
CNGA3	0.0612962478208084	0.200413715288978	0.22733439709023	438	438
CD38	0.220658450681818	3.12489910177137e-06	5.43394006982395e-06	438	438
ZDHHC6	0.574630403036829	7.52657877840692e-40	2.1945535508372e-38	438	438
NEFH	-0.0201124091716518	0.674659939656729	0.702547128445723	438	438
PGBD5	0.204344448560228	1.63289211923428e-05	2.6789219209563e-05	438	438
CTDSP2	0.217868489620978	4.18419124032567e-06	7.19594843130558e-06	438	438
RMND5B	0.546844476033404	1.59612335530318e-35	3.06547327664449e-34	438	438
ZNF257	-0.15184057084041	0.00143654377832696	0.00201289971824683	438	438
DUSP4	0.132847616362049	0.00535769011968639	0.00715428081850338	438	438
FLJ22167	0.343039462160371	1.53595462159872e-13	4.73405824246016e-13	438	438
EXOSC7	0.405021618137471	1.01323274036798e-18	4.66590770918209e-18	438	438
ROR2	0.0946942778321965	0.0476368608619418	0.058108091420128	438	438
FOXM1	0.179857629533234	0.000154148735305419	0.000234613128229	438	438
ZBTB48	0.176094766832086	0.000212358535960571	0.000319173925366599	438	438
BUD31	0.436382271848141	8.65930672255256e-22	5.10653141787355e-21	438	438
MAOA	0.355162178502831	1.81639434077174e-14	6.03893447034051e-14	438	438
CCDC41	0.227239853689561	1.54602167158874e-06	2.75402262859047e-06	438	438
TNNT3	-0.31983355317065	7.11231224008736e-12	1.93114913179553e-11	438	438
FBXO11	0.385487086218885	5.74821563045761e-17	2.31195766940449e-16	438	438
GYPC	0.29802703406553	1.95773223305494e-10	4.75974390277561e-10	438	438
PLIN	-0.125615381054155	0.00849201063597327	0.0111237672227119	438	438
RFXAP	-0.258269253269792	4.18112218519068e-08	8.51066148648854e-08	438	438
C6orf15	-0.0568480262131272	0.235108701011061	0.264127155292023	438	438
RNF4	0.440079802080705	3.58218990290456e-22	2.18413826890009e-21	438	438
F8A1	0.360288372421003	7.16154342631346e-15	2.45556110306568e-14	438	438
PPP1R3D	0.309518203088822	3.53070321027885e-11	9.08477095260211e-11	438	438
GRB2	0.26733438944719	1.32616574214874e-08	2.81503399734799e-08	438	438
TPM3	-0.030576708851842	0.523315061740977	0.557184789874876	438	438
SYT13	-0.0736098533478974	0.12399356560529	0.144487179893449	438	438
EPB42	0.0777716474605456	0.104066395678156	0.122284107802142	438	438
RP5-1077B9.4	0.289208997820219	6.92950676508396e-10	1.61935029041609e-09	438	438
EIF1	0.412278427164535	2.10906213793335e-19	1.02491227865187e-18	438	438
CETN3	0.648630216556956	1.19703593371e-53	1.82464641946024e-51	438	438
FPGT	0.59991760405893	3.66411505461436e-44	1.77201901556892e-42	438	438
PRY	-0.119584266234485	0.0122605602668886	0.0158328865130158	438	438
NTHL1	0.260212519535287	3.28069886789351e-08	6.73477254810325e-08	438	438
POLR2B	0.298641916360683	1.78966210553502e-10	4.36257309207545e-10	438	438
RPS28	0.322534792081838	4.62730174378408e-12	1.27451892952077e-11	438	438
GDF10	-0.063458330607752	0.184963717854805	0.210443413681742	438	438
COQ9	0.41954326593862	4.21577134327247e-20	2.16672294134388e-19	438	438
P2RX3	-0.309699384588738	3.43455221289246e-11	8.85249951790476e-11	438	438
GCC2	0.494890196840122	1.93804404001468e-28	1.98959303749844e-27	438	438
RARRES3	0.250340311165134	1.10208859498785e-07	2.15619022921913e-07	438	438
PLXNA1	0.224188835092695	2.14805617681017e-06	3.7889105728941e-06	438	438
WBP4	0.320838063291893	6.06466848637408e-12	1.65377576795554e-11	438	438
KIAA0100	0.313549384671136	1.90161420670059e-11	4.99656082851594e-11	438	438
PMF1	0.376614523825235	3.29832058907182e-16	1.25018497115527e-15	438	438
HS2ST1	0.577277548898658	2.7709604650592e-40	8.53399128394958e-39	438	438
CRELD2	0.296482180999304	2.4506812600604e-10	5.92116848588429e-10	438	438
C8G	-0.256632467081683	5.12087699470919e-08	1.03431064693539e-07	438	438
CD82	0.310172969065757	3.1951279047546e-11	8.24951334242172e-11	438	438
PMM1	0.370269619139142	1.11384524524806e-15	4.05591909382435e-15	438	438
CBLL1	0.480133952370598	1.22263246291633e-26	1.07860367168048e-25	438	438
LIM2	-0.199475479948615	2.60946222870754e-05	4.21843793235283e-05	438	438
VAX2	0.0216837037566591	0.650863662333616	0.680001754452664	438	438
SETDB1	0.127063558784615	0.00775755629414179	0.0101994205583639	438	438
LRAP	0.244810806379166	2.12540256133285e-07	4.05997741807903e-07	438	438
GCLM	0.610206783528595	4.97608249395266e-46	2.82650874491406e-44	438	438
CPEB3	0.251301505049553	9.81615109067763e-08	1.93273530794539e-07	438	438
PPM1A	0.346293553108951	8.73815767747475e-14	2.74469984942962e-13	438	438
INTS1	0.00851991538010688	0.858878236951942	0.873531396062102	438	438
MMP16	-0.167643898876398	0.000425938683663578	0.000623150726360929	438	438
CAMTA1	-0.0169222721051579	0.723960879641514	0.748589555533874	438	438
SAMSN1	0.436471669659038	8.47754888214897e-22	5.00424723719794e-21	438	438
DRD3	-0.28322870872964	1.59352583935246e-09	3.62266153624359e-09	438	438
GMPPA	0.474637207445277	5.44178292907636e-26	4.54123007844335e-25	438	438
C11orf73	0.639360123416607	1.03721390875287e-51	1.22452253815707e-49	438	438
AIPL1	-0.128521726681213	0.00707587685484987	0.00934499989976992	438	438
PTP4A2	0.426383941206342	8.9285510219597e-21	4.81494005402771e-20	438	438
IL24	-0.231515400757016	9.67600458080729e-07	1.74795150258148e-06	438	438
BDKRB1	-0.0888334897718488	0.0632388865730163	0.0762590298530204	438	438
HPCA	-0.017826640465845	0.709857577947517	0.735067929627999	438	438
MLF1	0.394825003852058	8.62347924533145e-18	3.69157259410883e-17	438	438
SEC14L1	0.195361422282789	3.84400637894509e-05	6.12619439058454e-05	438	438
CHFR	0.285062574662153	1.23697946930836e-09	2.83889970829261e-09	438	438
EMILIN1	0.160073680941774	0.000773168062577736	0.00110654739833148	438	438
THADA	0.543717332240338	4.6240795795495e-35	8.54036292897778e-34	438	438
TAF12	0.506925549140266	5.66394121811325e-30	6.68678236750194e-29	438	438
NDUFS4	0.40860253062895	4.69288755930173e-19	2.2170165550848e-18	438	438
ID1	0.146278592832764	0.00214661108077797	0.00296609186858615	438	438
PIK3CB	-0.121296362789977	0.0110637788690535	0.0143319734446151	438	438
COL18A1	0.158943476035435	0.000843292724762513	0.00120319087578083	438	438
PDZD3	-0.173947609012156	0.000254216058900427	0.000379574678397884	438	438
TBC1D17	0.244211087214351	2.28017669161986e-07	4.35010895444967e-07	438	438
COX8A	0.32881290572021	1.67568398189081e-12	4.78392283307945e-12	438	438
CDCA4	0.308315431332933	4.23892942386498e-11	1.08583680327977e-10	438	438
C2orf44	0.31718389348836	1.07974120402721e-11	2.89324512213967e-11	438	438
C9orf16	0.309738653247502	3.41405201644049e-11	8.8015445048119e-11	438	438
ERBB2IP	0.240886447702961	3.35554139592861e-07	6.3116884551347e-07	438	438
EMX2	0.0918244656162759	0.0548186640624767	0.0664645945066798	438	438
FUS	0.126548692065443	0.00801190867987456	0.0105177591107652	438	438
NIPSNAP3B	0.207570823545071	1.18945872461802e-05	1.97211372185738e-05	438	438
TF	-0.00486177036213145	0.919185981552347	0.927193632924557	438	438
CXorf56	0.465381791315069	6.33040824025709e-25	4.77636441285563e-24	438	438
CLCN4	0.213535246179705	6.53512608905708e-06	1.10621293736893e-05	438	438
PWP2	0.392318784538906	1.44337205512503e-17	6.06669678457789e-17	438	438
MMP15	-0.068984180444833	0.149493243013282	0.172416208444204	438	438
MTMR14	0.373419981376095	6.10732131023802e-16	2.26569202766131e-15	438	438
NPR1	0.084564781623807	0.0770742446454051	0.0920579303729387	438	438
DNAL4	0.310655492137354	2.96794849312064e-11	7.68768245948779e-11	438	438
ELAC2	0.245632734239505	1.92962831623378e-07	3.70009302294382e-07	438	438
ASS1	0.159134788145777	0.000831023612781904	0.00118652909000708	438	438
IPP	0.396713490937945	5.83256875419956e-18	2.52283739001692e-17	438	438
TMEM59	0.586897943012553	6.78739951028842e-42	2.51488815085825e-40	438	438
POLR2J	0.0723378531053639	0.13064234384483	0.151764914584164	438	438
SEC23IP	0.499617378417394	4.92043659193455e-29	5.29981193560607e-28	438	438
RGS4	0.14299728029364	0.00270344337267542	0.00370404654610961	438	438
UQCRC1	0.313972920542265	1.78094433754389e-11	4.69500374330686e-11	438	438
SNX6	0.420931432752124	3.08550309501238e-20	1.60360933405866e-19	438	438
DDX18	0.526318043578297	1.4089604061899e-32	2.08180382961212e-31	438	438
POLG	0.259742138420409	3.47968537450957e-08	7.12383054740636e-08	438	438
ADAM23	0.122445676474153	0.01031956134164	0.013418438362599	438	438
ZNHIT2	0.284663657017065	1.30724765817131e-09	2.99332122070716e-09	438	438
TFR2	0.0131727550797213	0.783385799074388	0.803400765836636	438	438
NCDN	-0.0531916048325419	0.266644470586031	0.297457397919257	438	438
RAG1	-0.0913229630929396	0.0561617131688327	0.0680039567600888	438	438
POMT1	0.0611673445722578	0.201363641569487	0.228325891881333	438	438
CYP1A1	-0.271954542018814	7.26397916591152e-09	1.5763711860859e-08	438	438
SNAPC1	0.485686741719721	2.63159894886195e-27	2.45086732731598e-26	438	438
GNA11	0.209795497291894	9.53245745117071e-06	1.59319712181815e-05	438	438
CCDC52	-0.115652590867769	0.0154504882554207	0.0197993806078297	438	438
CAPN1	0.452653010126976	1.6405279858801e-23	1.10549737022765e-22	438	438
DDHD2	0.253220581684181	7.77938734930069e-08	1.54331766820888e-07	438	438
UPF3A	0.183659797724193	0.000110788337881484	0.000170471909630568	438	438
LAGE3	0.381169842599256	1.35401913638575e-16	5.29386312998612e-16	438	438
GNRHR	-0.314388032750702	1.66993924679657e-11	4.41189302543316e-11	438	438
UNC13B	0.287607785841115	8.67705125749408e-10	2.01521796032293e-09	438	438
TTLL4	0.388974229423123	2.85063734239259e-17	1.17963487550143e-16	438	438
PPBP	0.116473525715604	0.0147299731603702	0.0189082546420614	438	438
HTR3A	-0.154588301868559	0.00117211969038829	0.00165335191655802	438	438
SDC2	0.446085980887242	8.34404013346148e-23	5.32762095902137e-22	438	438
ANKRD49	0.515286609846976	4.47501961246386e-31	5.73278576311594e-30	438	438
BTF3	0.481351397611735	8.75148087080255e-27	7.80054275693592e-26	438	438
COX7A2	0.236295602494814	5.66857276201192e-07	1.04262949748201e-06	438	438
SARS	0.378353839101373	2.35164001825898e-16	9.03299811798233e-16	438	438
C13orf18	0.26321159154121	2.24765330841611e-08	4.67303887084717e-08	438	438
CACNB1	-0.162897470874223	0.00062085695193338	0.000895479628120944	438	438
QKI	0.181805626563058	0.000130258976946557	0.000199361794660706	438	438
SETMAR	0.35649683012219	1.42782259110775e-14	4.781379210823e-14	438	438
LAMB4	-0.214556048532335	5.88833658575325e-06	1.00137479403531e-05	438	438
MAN2B1	0.315974974971567	1.3045178335403e-11	3.46853692901132e-11	438	438
EML3	0.182773801159112	0.000119723234638939	0.000183727181282287	438	438
ACADL	0.0748871672726	0.117584836839604	0.137311540459902	438	438
OFD1	0.164178703763042	0.000561370719169097	0.00081240550417429	438	438
CGA	-0.0295953960255151	0.536739419781883	0.570519559803464	438	438
EIF3EIP	0.155213407473173	0.0011185916701868	0.00158025350685001	438	438
PEX16	0.469514207681888	2.1361193300693e-25	1.68787066749964e-24	438	438
GNG12	0.446975755659108	6.7075150299583e-23	4.34257505326655e-22	438	438
HABP4	0.0354489401064953	0.459297624709195	0.493430457377833	438	438
CNTN2	-0.0866685380032158	0.0699760338871555	0.0839461446572153	438	438
ASNSD1	0.501080177782384	3.2054203196348e-29	3.50906104445839e-28	438	438
FUT4	0.357715650900945	1.1449321601163e-14	3.86739777619089e-14	438	438
DBH	-0.169461087099867	0.000367732515849922	0.000541613864464868	438	438
CD53	0.264797490808116	1.83675586031109e-08	3.85267620098696e-08	438	438
HIST1H2BJ	0.0388274481048424	0.417605830199344	0.452271733722502	438	438
TFAP2B	-0.027453742844557	0.566624114384945	0.599480546953392	438	438
ACF	-0.0201951252958767	0.673398873128139	0.701294580144344	438	438
TMEM11	0.584445870609891	1.76768431638996e-41	6.26072192293175e-40	438	438
CDH8	-0.258602514491799	4.01135114344805e-08	8.17199974105929e-08	438	438
C3orf32	-0.169350437554506	0.000371053250615932	0.000546037302201766	438	438
AGPS	0.490832176870762	6.18160156018039e-28	6.08321918160392e-27	438	438
C4orf18	0.3749244873821	4.57308782416029e-16	1.71768944412159e-15	438	438
PCCB	0.323070891615415	4.2467381618406e-12	1.1715743629985e-11	438	438
IPO13	0.19510123296263	3.9382886673445e-05	6.27396112345052e-05	438	438
PECI	0.377915184228785	2.56157869499005e-16	9.79565914419504e-16	438	438
UNG	0.537629241375315	3.55314576132236e-34	6.05190682572049e-33	438	438
C6orf105	-0.120960081142412	0.0112903355126693	0.0146174862048213	438	438
GSTP1	0.384986307991262	6.35296982187821e-17	2.54668650449592e-16	438	438
SUV420H1	0.148233219837551	0.00186690046028474	0.0025923910681214	438	438
ARHGAP15	0.438361551989471	5.40591755601207e-22	3.24355053360724e-21	438	438
LTBR	0.340133886817487	2.52753955254364e-13	7.6647270943668e-13	438	438
TDRKH	-0.00559241353251526	0.907092244781272	0.916222513978869	438	438
PSG4	-0.0573918711413998	0.230652901370274	0.259339144565904	438	438
SLC9A3R1	0.28117220222237	2.11232844648802e-09	4.76609689949573e-09	438	438
NBPF3	0.0480608905173952	0.315597682866822	0.348311547711691	438	438
SLC9A3	-0.378216263523095	2.41559511391165e-16	9.26093484932317e-16	438	438
OSBP	0.471699096608896	1.19554582276366e-25	9.68826567814268e-25	438	438
PRR5	0.21132082294396	8.17876709494207e-06	1.37458078656375e-05	438	438
CHMP7	0.279159220135181	2.77719113419558e-09	6.22309929995966e-09	438	438
ADRA1A	-0.353784084962045	2.32612191725985e-14	7.67429044592961e-14	438	438
ASAH1	0.406773745505963	6.96075582992607e-19	3.24260818970869e-18	438	438
FKBP4	0.364897799820359	3.05690457708166e-15	1.07824384643285e-14	438	438
ZNF350	0.361368379290355	5.87372697567226e-15	2.03017853734344e-14	438	438
DOM3Z	0.371028022697042	9.64405465504792e-16	3.52240540358165e-15	438	438
GIPR	-0.392955645283817	1.26682059704564e-17	5.35452917852705e-17	438	438
AHI1	0.138050990041393	0.00379388818783112	0.00513383543744942	438	438
BST1	0.278491542042973	3.03958314544881e-09	6.7908460551938e-09	438	438
NCR2	-0.477181712501249	2.73543518626529e-26	2.34616171745061e-25	438	438
NADSYN1	0.339365602677356	2.88084218492412e-13	8.70542072543445e-13	438	438
UBE2W	0.349293950916023	5.16441063445953e-14	1.65047327123571e-13	438	438
RGS14	-0.0431380496786638	0.367773431905938	0.402245927975596	438	438
KRT15	0.0198143501244683	0.679211598344836	0.706920144102724	438	438
SCN11A	-0.385133907296423	6.16850519642499e-17	2.47934377754839e-16	438	438
GFI1	-0.102042202956187	0.0327562489025108	0.0406566428864188	438	438
FHL1	0.3404204440255	2.40693397264325e-13	7.30819437684569e-13	438	438
SMC6	0.269336454528876	1.02310491638902e-08	2.18948452162015e-08	438	438
GATA1	-0.439796708285461	3.83410650853051e-22	2.33183386746083e-21	438	438
OSGEP	0.364861177703847	3.07781800671676e-15	1.08466738182274e-14	438	438
ARMC6	0.2929185857842	4.09318022514592e-10	9.73534984617958e-10	438	438
HK3	0.0372086414594982	0.437298673407983	0.471575511917874	438	438
PSMD5	0.421795513118327	2.53882447858548e-20	1.32981837194982e-19	438	438
RSU1	0.437736309523617	6.27553548424966e-22	3.74479674436741e-21	438	438
RPL4	0.179006096616633	0.000165833045377826	0.00025150649023171	438	438
MAD2L1	0.410397254767245	3.17969375547917e-19	1.52306572010661e-18	438	438
RBPMS	0.310487948590563	3.04498530608895e-11	7.87705973274396e-11	438	438
EIF4A3	0.338770325348426	3.18740659644256e-13	9.61383795809233e-13	438	438
E4F1	0.133500907200602	0.00513374143817951	0.00686208396032386	438	438
DLEC1	-0.0977464346295317	0.040881073704121	0.050172226818694	438	438
PRPF3	0.243378675115746	2.5130945718828e-07	4.77526566605181e-07	438	438
EMR1	0.188958670714652	6.91431871502912e-05	0.000107880572643665	438	438
CHMP2B	0.661278925618428	2.10076324128393e-56	4.77309263236625e-54	438	438
CAMSAP1	0.113082499726376	0.0179098388999425	0.022817422771171	438	438
RPS21	0.158479651531381	0.000873736754873268	0.00124471051723458	438	438
XCR1	-0.266766642067638	1.42686526013136e-08	3.01973839411281e-08	438	438
ARID5A	0.129999671051901	0.0064401430986146	0.00853347306266692	438	438
RBM6	0.0118689078761554	0.804369058945426	0.823377440311188	438	438
UBE2N	0.505241173430421	9.36535513440709e-30	1.07715001459914e-28	438	438
KLF4	0.314761790839444	1.57578944638556e-11	4.17047395898351e-11	438	438
MGC4172	0.397247365431072	5.21979401897649e-18	2.26755986928264e-17	438	438
LMO4	0.00718393981400556	0.880826931869996	0.893027981987029	438	438
KLKB1	-0.273537598231709	5.8947097275814e-09	1.28851142747386e-08	438	438
HDAC3	0.623692495524933	1.39189329573904e-48	1.08838825112269e-46	438	438
HP	0.102973410511308	0.031189548138398	0.0388000556490278	438	438
SCHIP1	0.139800624749742	0.0033693868422245	0.00457637675998956	438	438
BTK	0.356065950296499	1.54339306643622e-14	5.15548940527738e-14	438	438
KRCC1	0.569426423710002	5.22786755174368e-39	1.380569760046e-37	438	438
PRND	-0.0704272219078095	0.141142892750181	0.163270193515627	438	438
C6orf27	-0.307046798183625	5.13579929675272e-11	1.3086181788298e-10	438	438
PIGL	0.0975906987091208	0.0412050557106423	0.0505646877476362	438	438
CLCA1	-0.292403838088993	4.40540261248254e-10	1.04552341859509e-09	438	438
C1orf112	0.282755544653901	1.70063182823876e-09	3.85668709522619e-09	438	438
OLFML2A	0.215903482302451	5.12758955592244e-06	8.75587541582785e-06	438	438
HUS1	0.532193269122451	2.11957000747582e-33	3.37617222619363e-32	438	438
SFRS6	0.229712965920477	1.18024908045949e-06	2.12222777764569e-06	438	438
CXCR7	0.292052746133329	4.63152161989548e-10	1.09637867793948e-09	438	438
UIMC1	0.383603394683057	8.36683873051519e-17	3.33179470875873e-16	438	438
FXYD2	-0.207657226126381	1.17932774204778e-05	1.95585520861305e-05	438	438
GOT2	0.419933242977005	3.86242668245808e-20	1.99021575139753e-19	438	438
ZNF667	0.123149375959533	0.00988612565088264	0.0128784860545141	438	438
TFEC	0.365857463705872	2.55595843448088e-15	9.07395385259986e-15	438	438
ATP7B	0.183524989967527	0.000112106137372486	0.000172389491283294	438	438
RAB38	0.25254457433639	8.44531768220765e-08	1.66992636336855e-07	438	438
POLD2	0.355797427814834	1.62000369466636e-14	5.40390152110035e-14	438	438
PPM1H	0.120814875637056	0.0113894244593274	0.0147363757751393	438	438
DCX	-0.0616308679832593	0.197963023853488	0.224723862485266	438	438
NFYC	0.470486891097773	1.65057753021561e-25	1.3163082529044e-24	438	438
ZNF228	0.315115883576528	1.49138302253642e-11	3.9540366264605e-11	438	438
KIN	0.490335243788283	7.1174715098429e-28	6.97384800012434e-27	438	438
PLSCR4	0.263699283873247	2.11265248095875e-08	4.40605493171203e-08	438	438
HIST1H4I	0.146486035226774	0.00211520671029754	0.00292404077665055	438	438
PPARGC1A	0.222174519825238	2.66227752307308e-06	4.66043697235732e-06	438	438
HIG2	0.226035623944504	1.76127999887031e-06	3.12453355132531e-06	438	438
KCNK10	0.0359263239433929	0.453269287505637	0.487693777711123	438	438
EXOC1	0.245259273198741	2.01632749093406e-07	3.86080706723293e-07	438	438
OR6A2	0.0902894305947127	0.0590157667726781	0.0713307099745648	438	438
ETFA	0.598302841957115	7.09370660300515e-44	3.28547749666877e-42	438	438
PDAP1	0.397239825230552	5.22799086591742e-18	2.2703016951813e-17	438	438
C19orf6	0.193100203218228	4.7400086093947e-05	7.50548108801196e-05	438	438
POLRMT	0.0905563888304633	0.058267319281685	0.0704543687910484	438	438
ZNF146	0.249397350131484	1.23406391485751e-07	2.40307206706243e-07	438	438
MIA2	-0.158424997002102	0.000877390227326542	0.00124961952897294	438	438
LY6G6E	-0.36181502936976	5.41020233992716e-15	1.87211656831618e-14	438	438
EIF4E2	0.456938184116318	5.56821840355023e-24	3.91204702541143e-23	438	438
NENF	0.167898726559746	0.000417289163449224	0.000611462169172008	438	438
HOXB5	-0.018850660172401	0.694007328516506	0.720389298335985	438	438
ZNF324	0.0359620910692243	0.452819424401906	0.487253284661581	438	438
CUGBP1	0.374511729114673	4.95158350904843e-16	1.85061975840972e-15	438	438
ENTPD7	0.182056339696276	0.000127450144152134	0.000195211731859578	438	438
TTC13	0.387607044608743	3.75659421615253e-17	1.53814714555963e-16	438	438
GJB5	-0.0812848622022529	0.0892970651343278	0.105754844448031	438	438
PRSS22	-0.0982004122656255	0.0399489018168496	0.0490732098009286	438	438
CYP3A5	0.0520629768759097	0.276939073517477	0.30824478448077	438	438
MBOAT5	0.409230483837057	4.09643276141856e-19	1.94669468480672e-18	438	438
CUL4B	0.562677389131336	6.13632694932134e-38	1.45746842453112e-36	438	438
CENPJ	-0.171570389433935	0.00030949054732066	0.000458693559487432	438	438
KIAA0664	0.0937414285033104	0.0499285627148264	0.0607558359147069	438	438
PITX1	0.0375141102931194	0.433542381540747	0.468036523834009	438	438
PDGFRB	0.0919334112325712	0.0545304589213289	0.066141799590113	438	438
RDX	0.562577409599831	6.36164137368926e-38	1.50504686487163e-36	438	438
CELSR3	-0.140943746853185	0.00311581988213329	0.00424538391272336	438	438
JUND	0.222490426193623	2.57449874676013e-06	4.51268033602409e-06	438	438
ITSN1	0.27215593941734	7.07402297399053e-09	1.53736481957758e-08	438	438
CHRNB1	0.399581532273065	3.20524116550355e-18	1.41382835586058e-17	438	438
EHBP1L1	0.0991469960967403	0.0380629355539953	0.0468904214773618	438	438
C19orf2	0.499031328370601	5.83872354646079e-29	6.2331479562483e-28	438	438
FETUB	-0.348833509122588	5.60053882373195e-14	1.78558878780461e-13	438	438
CAMK2B	0.0185936529059363	0.697973211213343	0.724006668053328	438	438
DCTN1	0.209983593659569	9.35467179889659e-06	1.56543854644681e-05	438	438
TNKS2	0.245350406302844	1.99483119820152e-07	3.82025402174661e-07	438	438
MRTO4	0.361185779253025	6.07425016160228e-15	2.09587737667664e-14	438	438
C1QBP	0.574153233358562	9.00336576342523e-40	2.5999647607474e-38	438	438
TTC3	0.00570310027537931	0.905261938793918	0.914680673515385	438	438
NDUFB8	0.16639745499959	0.000470701927711903	0.000685640814504262	438	438
CADPS2	0.317880375550441	9.6790868558196e-12	2.6051757692843e-11	438	438
EDG2	0.175909956952933	0.000215690312857936	0.000323979387231541	438	438
MYF5	-0.228507675958066	1.34671828266738e-06	2.41111828127871e-06	438	438
SEMA3G	0.0548750478860405	0.251782120415273	0.281885486615909	438	438
IL23A	-0.248153653725743	1.4316002990526e-07	2.773826355783e-07	438	438
GJA9	-0.0746376846100741	0.118815785972223	0.138695201112593	438	438
R3HDM2	0.105113861458657	0.0278295638296714	0.0347819001179972	438	438
C5	0.244889765280984	2.10579484273977e-07	4.02443762835619e-07	438	438
SLC2A10	0.388017261207912	3.45853361823525e-17	1.41900040309332e-16	438	438
TRIM45	0.179598896080207	0.00015761463505295	0.000239494692152382	438	438
TSP50	-0.254450357641006	6.69562715249859e-08	1.33890305829273e-07	438	438
PAQR3	0.537903629233316	3.24404704934632e-34	5.5489793420779e-33	438	438
ANKRD26	0.0199636807741024	0.676929700637287	0.70478881679701	438	438
TCP1	0.308961420176025	3.84290216058027e-11	9.86279365253786e-11	438	438
TMED7	0.710736835001514	1.33387511671623e-68	1.60625241554968e-65	438	438
CMA1	-0.24024465017283	3.61305039189771e-07	6.7780577690033e-07	438	438
PTCRA	-0.0466903867064979	0.329611454590429	0.362899286558883	438	438
HCRTR1	-0.377366542646993	2.85021169808469e-16	1.08649095499639e-15	438	438
FST	0.13203768218086	0.00564752215987532	0.00752627953178603	438	438
PAWR	0.0214700320464296	0.654079509727721	0.683006022905066	438	438
LDLR	0.220208301628514	3.27644103444722e-06	5.68186966255954e-06	438	438
ASTN2	0.142181836576439	0.00286084813086357	0.00391169901122506	438	438
SCRN1	0.128191145728807	0.00722553978203898	0.00953115895008362	438	438
GPATCH8	0.210634664868931	8.76335192723149e-06	1.46934396975385e-05	438	438
KIF4A	0.279751846240354	2.56281316808053e-09	5.75342956189892e-09	438	438
TANC2	0.0665802659136759	0.164230378909397	0.188366722814265	438	438
ZMYM5	0.289581079046996	6.57534174373675e-10	1.53987291478176e-09	438	438
PGM1	0.426949704727376	7.84039158230262e-21	4.25565359116678e-20	438	438
ZNF586	0.334081003589399	7.01645528895645e-13	2.0597794878014e-12	438	438
POLR3G	0.212551005368307	7.22249235469585e-06	1.2182834141371e-05	438	438
CPD	0.481831571908032	7.66738300207757e-27	6.8749535451242e-26	438	438
SNCAIP	0.131492194390273	0.00585058787573344	0.00778741894546061	438	438
DCT	-0.111612219969726	0.0194651835079035	0.0246944521494072	438	438
HLA-DOA	0.0317127851109445	0.507990879268617	0.541635042336876	438	438
TANK	0.666704225074774	1.25557661418947e-57	3.21694757192971e-55	438	438
RCAN1	0.271454920205275	7.75680761650211e-09	1.67938650337861e-08	438	438
UPK1B	-0.0234676708097605	0.624271240726654	0.65471819202494	438	438
DNAJB4	0.578990162964182	1.44462654362897e-40	4.55397718282201e-39	438	438
UGT1A8	-0.121370074439045	0.011014659695211	0.0142714151118712	438	438
LIMD2	-0.165883568628466	0.000490399869812851	0.000713470488375783	438	438
HIST1H4L	-0.3999123365676	2.99026154588716e-18	1.32385035057254e-17	438	438
PECR	0.592334518236213	7.89411763753608e-43	3.2779642962486e-41	438	438
HSPA2	0.112715425536953	0.0182876267607188	0.0232741071076492	438	438
SERP1	0.614820610235943	6.87415849395393e-47	4.22339880531598e-45	438	438
TACR2	-0.310257221082336	3.15427422617248e-11	8.15102365484312e-11	438	438
NUP85	0.420837861165168	3.15124955089158e-20	1.63495678982492e-19	438	438
CD177	-0.113392309017265	0.0175963074651414	0.0224417215097683	438	438
GPR135	-0.495597571497862	1.58074998393444e-28	1.63534289575074e-27	438	438
PIGG	0.411463930269127	2.52014201521576e-19	1.21390200588913e-18	438	438
LGR5	-0.132097115379933	0.00562578456399013	0.00749814031207185	438	438
JAK2	0.410050981768932	3.42832603964848e-19	1.63760024472221e-18	438	438
DPYSL4	0.0230762138213039	0.630066378242815	0.659991242762698	438	438
TM9SF4	0.378655903461366	2.21699733479782e-16	8.53487273198062e-16	438	438
PTHR1	-0.0306979131981185	0.521668980776324	0.555579540683515	438	438
SIRPG	-0.0949439518760691	0.0470511545257093	0.0574227224889624	438	438
ZNF264	0.19137430599498	5.55306315009319e-05	8.7399437237654e-05	438	438
BICD1	0.120827931578486	0.0113804836495545	0.0147279724995095	438	438
RAB5A	0.400626455481809	2.57338502207728e-18	1.14603189481711e-17	438	438
FLJ13224	-0.36258118933162	4.69726252836678e-15	1.63292249903559e-14	438	438
METTL5	0.529042879375233	5.87986107315137e-33	8.97405412457398e-32	438	438
HERC6	0.239912248169725	3.75378801230592e-07	7.03440946843883e-07	438	438
CASP1	0.436357581375329	8.71017937386464e-22	5.12649527998245e-21	438	438
USP9Y	0.115476199175621	0.0156092773795977	0.0199943536012249	438	438
LRP1B	0.17311777173144	0.000272368108095862	0.000405621661846447	438	438
XAF1	0.117535467021593	0.0138418148852386	0.0178061248635876	438	438
PLA2G4C	0.104241197259677	0.0291598966302703	0.0363841545147358	438	438
APOA2	-0.112402615997734	0.018615034305869	0.0236682761177568	438	438
SPAG6	-0.0769880082197226	0.107611064895694	0.126239887333068	438	438
KALRN	0.0497841763738749	0.29853834451448	0.330574597208586	438	438
SECTM1	0.33700227005506	4.29857738673323e-13	1.28064000225239e-12	438	438
THOC7	0.589874191242271	2.10067547893249e-42	8.43211137243501e-41	438	438
IFNAR1	0.422817106516866	2.01458178045665e-20	1.06448415095476e-19	438	438
TCTA	0.430826246775394	3.19685472795853e-21	1.79053602949193e-20	438	438
NY-REN-7	-0.22899571824408	1.27676642633346e-06	2.28962342604729e-06	438	438
TALDO1	0.300584976645828	1.34578994635267e-10	3.32226374210309e-10	438	438
B2M	0.569159089048676	5.7698115102663e-39	1.5071598743303e-37	438	438
LPPR4	0.220872510777226	3.05520919565209e-06	5.31659380549746e-06	438	438
SQLE	0.323136891405126	4.20205509915041e-12	1.15977876470248e-11	438	438
SEPHS1	0.352040957680721	3.17512357780171e-14	1.03460568404629e-13	438	438
EIF5A	0.516548531447056	3.0322026068561e-31	3.95170820257155e-30	438	438
FAM49A	0.431071330682804	3.01940439785261e-21	1.69429952278384e-20	438	438
YTHDC2	0.387654851648906	3.72059835297058e-17	1.5239267131453e-16	438	438
EHD2	0.24568400505103	1.91800982294563e-07	3.68074490644004e-07	438	438
NCF1	0.195627604058367	3.74976456501508e-05	5.98233504132375e-05	438	438
SPG7	0.219049146777473	3.69967731980313e-06	6.38914588915377e-06	438	438
ZNF614	0.174843416358312	0.000235893533336322	0.00035331218015373	438	438
HOXA5	0.169843810172033	0.000356458820940733	0.000525716732610937	438	438
NUP133	0.385930529884971	5.26018446869664e-17	2.12418314460245e-16	438	438
FGF12	0.0448251272098233	0.349319476295174	0.383350508844117	438	438
SLMO2	0.547050494079873	1.4875158069009e-35	2.87061944658664e-34	438	438
INPP5B	0.275010194793452	4.84792630141103e-09	1.06452823708227e-08	438	438
PPID	0.607725350959364	1.42371058053739e-45	7.75761213159785e-44	438	438
SNTA1	0.113004593575158	0.0179894443408159	0.0229164168784624	438	438
IL20RA	0.119417259362409	0.0123832061001436	0.0159826975196065	438	438
UBE2J1	0.510988408185786	1.66447417731854e-30	2.05154534731524e-29	438	438
CACNG2	-0.231700139202986	9.48011257522797e-07	1.71384950654399e-06	438	438
GCM1	-0.418560415439841	5.25376136560024e-20	2.67508644247603e-19	438	438
ELF1	0.479108780451437	1.61854919019152e-26	1.42059543354857e-25	438	438
TLR5	0.248119865975618	1.43737083937128e-07	2.7836635007573e-07	438	438
TCFL5	0.325718551184506	2.77263073258477e-12	7.76285033289602e-12	438	438
C1orf107	0.492582510320534	3.75535564597764e-28	3.76222900905681e-27	438	438
C19orf22	0.333384317384642	7.88014136909429e-13	2.30321996035518e-12	438	438
SAFB2	0.07199444266077	0.132483790164467	0.153770583244386	438	438
MAP3K7IP1	0.0252477761657177	0.598213828370041	0.630078800072775	438	438
NCK2	0.244028823112396	2.3293271188524e-07	4.43965767097508e-07	438	438
OXA1L	0.430811024179322	3.20820940355812e-21	1.79606032718023e-20	438	438
KIAA0652	0.428423254164406	5.58250833769132e-21	3.06122793271762e-20	438	438
KLRG1	-0.112712347218426	0.0182908240994385	0.0232752819408296	438	438
FRAG1	0.500670764334539	3.61465669378061e-29	3.93559637491014e-28	438	438
ZSCAN12	-0.165343166075433	0.000511938647188358	0.000743907950940293	438	438
PSMD12	0.69360900548691	4.25799260225668e-64	3.01616158331617e-61	438	438
E2F4	0.363416642703408	4.02473976520497e-15	1.40766529923318e-14	438	438
CLEC4M	-0.421123147083835	2.95499054164519e-20	1.5391001774434e-19	438	438
KIAA0999	0.269714312715556	9.73980522890105e-09	2.08992755820432e-08	438	438
CLDN10	0.18953603475749	6.56294579229811e-05	0.000102557738425712	438	438
MGC13053	-0.344789357263733	1.13502682203877e-13	3.53178113462295e-13	438	438
TAC1	0.0456146022857395	0.340888738249153	0.374644718992087	438	438
GYPA	-0.300027625672761	1.46076745163245e-10	3.59578120452944e-10	438	438
HPCAL4	0.0663911846467472	0.165434242425882	0.189621087692031	438	438
TRAIP	0.0323683944346079	0.499255552582838	0.532887374951474	438	438
MEX3D	0.309161221917532	3.72789107617585e-11	9.57578164234418e-11	438	438
KIAA0232	0.22759583068398	1.48737654113375e-06	2.6534797493826e-06	438	438
ERCC8	0.504343255831133	1.22308827162245e-29	1.38947443083751e-28	438	438
NFAT5	-0.0169175719907551	0.72403442561892	0.748589555533874	438	438
GPX4	0.247039378581697	1.63419298353651e-07	3.14812860466272e-07	438	438
CSPG4LYP1	-0.347054528804837	7.65109049672543e-14	2.41252767115914e-13	438	438
KIAA0368	0.35290422620895	2.7223497032858e-14	8.9228457068502e-14	438	438
FBXO3	0.52823043575249	7.63641396972286e-33	1.15670059148934e-31	438	438
DVL1	0.167940816352038	0.000415876354286828	0.000609614492796345	438	438
CMKLR1	0.101674719694867	0.0333927431540203	0.0414082394254672	438	438
GPR157	-0.338083081396957	3.58115662830424e-13	1.07461470515922e-12	438	438
TYMS	0.324138731893237	3.57761566010943e-12	9.93351343763842e-12	438	438
OR52A1	-0.179802636817246	0.000154879360089553	0.000235635787011801	438	438
PEF1	0.419458226998492	4.2969516201995e-20	2.20468220751778e-19	438	438
ZNF750	-0.00656967577128945	0.890950407095722	0.901809263028216	438	438
ALG9	0.578273278708005	1.89831092326397e-40	5.87646790178527e-39	438	438
MCM5	0.322397281056705	4.7301660404016e-12	1.30195793048037e-11	438	438
SDK2	-0.207264389715634	1.22606056501079e-05	2.02944623008383e-05	438	438
BAIAP3	-0.251975350931935	9.04841513065551e-08	1.78595336835525e-07	438	438
RABGGTB	0.546797966887617	1.62170797697353e-35	3.10965086922217e-34	438	438
KCNK7	-0.296991477808002	2.27612902597615e-10	5.51048366119919e-10	438	438
PTP4A3	0.218476972058654	3.92737802022934e-06	6.76684591781396e-06	438	438
ANKRD40	0.536982646895803	4.40161850943289e-34	7.42357004069899e-33	438	438
CALCOCO2	0.460834673019135	2.05692674264744e-24	1.4984580662408e-23	438	438
TMSL8	0.0263252532902849	0.582684617825088	0.614905632096197	438	438
SNCA	0.183620978261862	0.000111166312896731	0.000170987960135706	438	438
ZNF551	0.117249329945503	0.0140763642784711	0.0181020481248771	438	438
HBQ1	-0.219366455890723	3.57889645144043e-06	6.18677448582338e-06	438	438
ARHGAP26	0.116753751876363	0.0144908722840455	0.0186112504313647	438	438
GEMIN6	0.562902946550815	5.65663106514352e-38	1.35421771941269e-36	438	438
HRAS	0.378576925608085	2.25145158655658e-16	8.66197444259245e-16	438	438
KLRC4	-0.0402926671716735	0.400238724029306	0.434831713709934	438	438
BSDC1	0.294560646690996	3.23438571328017e-10	7.74477485768935e-10	438	438
DSC1	-0.243156917964863	2.57890885058804e-07	4.89289749153635e-07	438	438
RNF43	-0.0819267639617943	0.0867897717173019	0.102947441983821	438	438
NDUFAF1	0.492318533673812	4.04925328020062e-28	4.04992591363586e-27	438	438
MAP2K4	0.513458456333213	7.84205800828747e-31	9.88838351160186e-30	438	438
FOLR2	0.187597916740651	7.81388538777552e-05	0.000121538113975191	438	438
LYZL6	-0.330491570539657	1.27206018099715e-12	3.65850219717404e-12	438	438
EPB41L3	0.255854668450858	5.63604139608018e-08	1.13493663029427e-07	438	438
TEKT2	-0.190761310548573	5.87228014074161e-05	9.21355015697856e-05	438	438
CDKN2B	-0.448503455210614	4.60381245263055e-23	3.01463347224454e-22	438	438
WSB1	-0.0345829115474022	0.470347093883944	0.504221463950009	438	438
ZNF480	0.0388786132807381	0.416992014989862	0.451688211253748	438	438
MAP3K6	0.203650039412497	1.74699952121326e-05	2.86261644229829e-05	438	438
PROS1	0.386447757741939	4.74224095219486e-17	1.9260055833501e-16	438	438
PSMB8	0.452959188533875	1.51940602182311e-23	1.02790378172999e-22	438	438
HN1	0.236305428310693	5.66227909444516e-07	1.04163099381773e-06	438	438
MAS1	-0.331309131207596	1.1116072718991e-12	3.20468632229086e-12	438	438
APOL1	0.190768369388447	5.86850763744808e-05	9.20883098386106e-05	438	438
CSHL1	-0.459419865255842	2.95733500729068e-24	2.11474038941772e-23	438	438
ZBTB7C	-0.328023964093512	1.90628649692776e-12	5.41275689601607e-12	438	438
AHCTF1	0.444136798012212	1.34310415065472e-22	8.45018818295933e-22	438	438
SAE2	0.525536383010976	1.80775583708411e-32	2.645078467821e-31	438	438
ITGA2	0.298692543214005	1.77646759940344e-10	4.33479692644705e-10	438	438
AP2S1	0.313337891909945	1.9648211777414e-11	5.15813748034922e-11	438	438
P15RS	0.519404690461577	1.24896459589807e-31	1.68989119818029e-30	438	438
MME	0.0443126747844466	0.354861909784361	0.389149177454082	438	438
VAT1	0.290864048970605	5.48405806554935e-10	1.29209601301791e-09	438	438
MAST4	0.0494940720684226	0.301366386607619	0.333399543181346	438	438
TUFM	0.183402118184652	0.000113320080780342	0.000174211721276252	438	438
KRT33B	-0.359592602463975	8.13387146587336e-15	2.77473314991635e-14	438	438
THEG	-0.16141030007301	0.000697212279726729	0.00100212822540812	438	438
KCTD2	0.298119879320316	1.93140350090937e-10	4.699527370772e-10	438	438
WDR26	0.489937464072392	7.96640002131747e-28	7.76772381025951e-27	438	438
MFI2	-0.287368417612414	8.97264096892297e-10	2.08145911284474e-09	438	438
KRT34	-0.322058693651215	4.99305925551794e-12	1.36993437126788e-11	438	438
NR4A3	0.0942298002943758	0.0487427253273589	0.059378846574816	438	438
SGSM3	0.245138057063155	2.04526568253553e-07	3.91310602940783e-07	438	438
ARSA	0.267732779273234	1.25964968363448e-08	2.68045617429341e-08	438	438
TOMM22	0.555362322002328	8.31426520735542e-37	1.81917186558672e-35	438	438
SOCS3	0.0924329370833694	0.0532250921364102	0.0645910067022726	438	438
UNKL	0.219470159452981	3.5402461870671e-06	6.12259724036507e-06	438	438
POP4	0.512636733866102	1.00799965046349e-30	1.26178085144297e-29	438	438
BHLHB3	0.321689157149351	5.29627675947595e-12	1.4521348983973e-11	438	438
MALL	0.114903291201703	0.0161349267855339	0.0206391319684936	438	438
SOX15	0.165506293627135	0.000505346030588715	0.00073441671498302	438	438
CCNA2	0.237803702669186	4.77725727221002e-07	8.85314436318145e-07	438	438
PARK2	-0.0222170863372886	0.642864347657705	0.672344317743103	438	438
GPR124	0.121874923451051	0.0106834030484915	0.013867579983824	438	438
TMEM132A	0.330232330716654	1.32751295585259e-12	3.81161445264113e-12	438	438
CGRRF1	0.477695142888214	2.37929264262932e-26	2.05977296926975e-25	438	438
RUVBL2	0.199714363863021	2.55079769811461e-05	4.12526267535538e-05	438	438
MCAT	0.453997308124751	1.1708028004063e-23	8.00159325907641e-23	438	438
WNT10B	-0.199320218382536	2.64827418448339e-05	4.2771617126541e-05	438	438
ISCA1	0.571572974910692	2.36017059445926e-39	6.43012993178246e-38	438	438
RPAP1	0.217502326281991	4.34637948923436e-06	7.46528338458995e-06	438	438
C12orf48	0.239170328480657	4.08718171171726e-07	7.63540834199492e-07	438	438
RAI16	0.107103453846704	0.0249901479010408	0.0313764321785354	438	438
RPL27	0.330543375841118	1.26125349323251e-12	3.62828823829573e-12	438	438
EPN1	-0.138762342493392	0.00361577452286611	0.00489942126750913	438	438
MAGI1	-0.129338686977557	0.00671784713672966	0.00889068196730394	438	438
GBX2	-0.0832060387341697	0.0819618887907479	0.0976053268214188	438	438
SLC35A1	0.494810007044565	1.98327650588549e-28	2.03256303692537e-27	438	438
GAL	0.138927853754008	0.00357543494618007	0.00484857968715095	438	438
SLC14A2	-0.36809850978152	1.67889342789053e-15	6.03860055515464e-15	438	438
RDH11	0.311324026935326	2.67904424320225e-11	6.96331767248899e-11	438	438
ZNF518	0.301748510722534	1.13345571590421e-10	2.81947402002035e-10	438	438
PCYT1B	-0.16691599194383	0.000451573342584385	0.000658893274130761	438	438
AUH	0.415160155736299	1.11884273556621e-19	5.5536291103414e-19	438	438
EIF3H	0.132727572350933	0.00539978470267888	0.00720729410215685	438	438
KIF1B	-0.0290610065397552	0.544121764951017	0.577347281129627	438	438
MBD2	0.286867812154283	9.62279909546882e-10	2.22713332130762e-09	438	438
AMOTL2	-0.0141699296644618	0.767442348507238	0.788527368662471	438	438
C6orf120	0.51817458609597	1.8318950659711e-31	2.45380204498598e-30	438	438
PIGT	0.467485993769264	3.64748013994731e-25	2.81918843679367e-24	438	438
PSRC1	0.127670746050036	0.00746688006084169	0.0098312015845895	438	438
PLA2G10	-0.0518776452765567	0.278655006166654	0.309925518080618	438	438
ALAS1	0.57684110358032	3.26928179815811e-40	9.99205365822842e-39	438	438
FOXO1	0.192169450183717	5.16335568294957e-05	8.14476409930296e-05	438	438
C17orf62	0.464041448927669	8.97609621674967e-25	6.69703535576825e-24	438	438
KIF5C	-0.0953848691403328	0.0460315585266976	0.0562353685480869	438	438
DUSP10	0.369176813579484	1.36989521794971e-15	4.95830424242573e-15	438	438
CRLF3	0.551286306104107	3.45531741373389e-36	7.0404284765116e-35	438	438
CLCNKB	-0.123456106951755	0.00970231122097292	0.0126486122900245	438	438
PSMA5	0.520896597011214	7.83217992029234e-32	1.07788697828755e-30	438	438
FARS2	0.574191096232944	8.87637469347645e-40	2.56945442449143e-38	438	438
CCDC28A	0.510634730945864	1.85292964528956e-30	2.2745136379793e-29	438	438
AMPD3	0.31732821126524	1.05557813510334e-11	2.83291105480599e-11	438	438
PIAS1	0.237347669007566	5.03149500806575e-07	9.29996360508484e-07	438	438
ADCYAP1R1	0.00623844443340556	0.896416785976206	0.906884897649792	438	438
TMEM134	0.589327838777663	2.60768641622918e-42	1.02620130144548e-40	438	438
CDH20	-0.101363169483864	0.0339405901521637	0.0420486200218473	438	438
FBXO7	0.19443730490609	4.18887907347723e-05	6.65907350532183e-05	438	438
FLJ14213	0.348081717383457	6.39136809763713e-14	2.02752514836002e-13	438	438
ZNF3	0.271320417075014	7.89492263108997e-09	1.70714056964599e-08	438	438
LRRFIP1	0.316247623441964	1.25014226563014e-11	3.3283690388499e-11	438	438
TMEM49	0.471087125491839	1.40717794056101e-25	1.12817821306496e-24	438	438
CNOT2	0.294761751122414	3.14211416171324e-10	7.52682290339186e-10	438	438
CBX2	-0.361050502779806	6.22711982471413e-15	2.14677861234491e-14	438	438
ZC3H14	0.435478465309766	1.07268177460575e-21	6.25531909433533e-21	438	438
ALDH5A1	0.158252004137118	0.000889047466809849	0.00126577318459733	438	438
HNT	0.0604587963963412	0.206643615849263	0.233828455370872	438	438
SERPINA4	-0.226584281770687	1.65986841323263e-06	2.95027829256788e-06	438	438
FLJ20920	0.342349716726965	1.72955535755899e-13	5.30902513783466e-13	438	438
CRTAP	0.696369006131938	8.41285181582699e-65	6.75383743774591e-62	438	438
DDX50	0.455602744865641	7.81037238476965e-24	5.44285325563635e-23	438	438
STYXL1	0.425477217753048	1.0990523755143e-20	5.90048537937724e-20	438	438
TK2	0.360429342714701	6.97891136535456e-15	2.39498576978055e-14	438	438
BLVRB	0.434606617867263	1.31797358260289e-21	7.62664002004038e-21	438	438
STMN1	0.17591205291531	0.000215652253862357	0.000323962629866579	438	438
GUCA2A	-0.29826781087663	1.89016424892535e-10	4.60197288426185e-10	438	438
DPP6	-0.0384240328498336	0.422464049938434	0.456875805061394	438	438
GALNT10	0.291998828833393	4.66723197230781e-10	1.10461492552144e-09	438	438
STK39	0.317160476516658	1.0837124797689e-11	2.90324041854885e-11	438	438
MMP24	0.296658868284279	2.38869779136833e-10	5.77720401760543e-10	438	438
CKS2	0.237587057327687	4.89645752063521e-07	9.06010163852016e-07	438	438
RHO	-0.151652659258993	0.00145649194105124	0.00203990183230275	438	438
BANF1	0.243665996769398	2.43022299684304e-07	4.62318251626918e-07	438	438
CR1	0.0674965278099977	0.158489628133513	0.182198768685801	438	438
RPS6KA2	0.123236068866488	0.00983386235685611	0.0128131757737785	438	438
HMBS	0.536509088588433	5.14750358862713e-34	8.5993503730966e-33	438	438
C20orf112	-0.0358381094590034	0.454379884186813	0.48880137264406	438	438
SLC25A24	0.528645186633808	6.6830523516275e-33	1.01612773255427e-31	438	438
MRPL22	0.452980335653169	1.51137404675289e-23	1.02304475947152e-22	438	438
SLC25A15	0.364753826132115	3.13993446708531e-15	1.10526427514298e-14	438	438
GADD45B	0.223918500811004	2.21108277717026e-06	3.89551701575483e-06	438	438
TDP1	0.450181855426565	3.03806413901331e-23	2.01123520406808e-22	438	438
ZNF287	0.0955813318518427	0.0455832581375737	0.0557159555920282	438	438
DAAM2	0.0323526228755174	0.499464755069414	0.533063421124336	438	438
C11orf57	0.452916963444946	1.53556993956928e-23	1.03767301976954e-22	438	438
RFK	0.568081141045064	8.58011394702983e-39	2.22197273441147e-37	438	438
ZFYVE9	-0.0137436866034706	0.774245825114544	0.794771820478164	438	438
TCTN3	0.576173495597741	4.20829778642683e-40	1.26374867691152e-38	438	438
STCH	0.615912139210784	4.28308204083463e-47	2.67237688786169e-45	438	438
LOC283871	0.0588023885190731	0.219376008106773	0.247388397657032	438	438
NDUFB3	0.512537432338678	1.03900143996484e-30	1.29654459482452e-29	438	438
DEFB4	-0.108232405623442	0.0234929438961925	0.029561340689441	438	438
FPR1	0.257272458369692	4.73138079093398e-08	9.58695734215496e-08	438	438
FMNL1	0.190991604076212	5.75037600113685e-05	9.03169790083344e-05	438	438
SEPT7	0.18798820549292	7.54518909395532e-05	0.000117540966454605	438	438
PTCD2	0.200985802000719	2.25901947694706e-05	3.67163079246815e-05	438	438
GNLY	0.0877166068890455	0.0666446207101428	0.0801812890989649	438	438
GRAMD1C	0.284988898370596	1.2496749377324e-09	2.86694334162195e-09	438	438
ZNF165	0.0893328059511205	0.0617633639731753	0.074531960012524	438	438
TR2IT1	0.34698261737095	7.74786978792705e-14	2.44176519199732e-13	438	438
ARMCX3	0.350040399345638	4.52708504104092e-14	1.45373754837906e-13	438	438
NDE1	0.21237441178904	7.35289593036278e-06	1.24010606153261e-05	438	438
MAGEF1	0.210233410628136	9.12342484802364e-06	1.5280150489555e-05	438	438
ITGA10	-0.07585163096786	0.112919756254166	0.13200463108559	438	438
ARHGDIB	0.238959520553028	4.18699128496373e-07	7.81459222776398e-07	438	438
FSHB	-0.15691183818664	0.000984320574926396	0.00139728732326579	438	438
ANXA2	0.329287734613524	1.55028851709162e-12	4.43328765680772e-12	438	438
HLCS	0.214370159538225	6.00137910863056e-06	1.0198787359036e-05	438	438
MCF2L	-0.0115759050940308	0.809104432786689	0.827380738758263	438	438
AK1	0.20468615322784	1.57937617255201e-05	2.59607533031276e-05	438	438
FH	0.50202616212279	2.42685603595358e-29	2.68604782949936e-28	438	438
LGALS2	-0.0937466300091578	0.0499158068358424	0.0607464523413051	438	438
SYNPO2L	-0.25011876253481	1.13181474899294e-07	2.21147382887765e-07	438	438
KIAA1045	-0.111896474043194	0.0191556255252748	0.0243324939425485	438	438
C1orf183	-0.156839091046044	0.000989752453144952	0.00140450141889836	438	438
MAGEA8	-0.25687028004007	4.97265938181658e-08	1.00589222704242e-07	438	438
DGCR8	0.0828258735410447	0.0833733809528681	0.099188130155546	438	438
GSR	0.456220376136199	6.68015146059648e-24	4.6741652462814e-23	438	438
NEU2	-0.189964124853831	6.3133653560242e-05	9.87857921221978e-05	438	438
HIST1H4B	-0.332889889699178	8.5553199970749e-13	2.49149125525456e-12	438	438
CACNA1C	-0.284228826685295	1.38825851186861e-09	3.17338819284773e-09	438	438
FAM20B	0.435710159575749	1.01545270512437e-21	5.93884481549666e-21	438	438
HES2	-0.437474867913761	6.67880810346258e-22	3.97559106188317e-21	438	438
PDCD6	0.493110827587865	3.22903451807827e-28	3.25117338350322e-27	438	438
INTS7	0.357588854649383	1.17158837394211e-14	3.95300285766625e-14	438	438
AMPH	0.0847249789530209	0.0765139205986272	0.0914430956578671	438	438
UCKL1	0.293775535947043	3.62051739395071e-10	8.64187719681951e-10	438	438
ASB4	-0.365787237540985	2.58970682987435e-15	9.18293570239899e-15	438	438
C10orf97	0.401760782812786	2.02585239403509e-18	9.09255107304157e-18	438	438
ALDH1L1	0.176053146985815	0.000213104634718527	0.000320255336488269	438	438
CCL23	-0.10541238371124	0.0273866140363483	0.0342531788767871	438	438
OBSL1	0.122120859503759	0.0105252533863392	0.0136726107096329	438	438
SLC12A7	0.351881206942103	3.26665206054056e-14	1.06287555020344e-13	438	438
THAP4	0.44578658671247	8.97877885872787e-23	5.70693954086381e-22	438	438
RBM4B	0.310176784117561	3.1932668878309e-11	8.24647648793904e-11	438	438
OGFRL1	0.483827572133756	4.41496509604342e-27	4.04912488092573e-26	438	438
KIAA0831	0.257343947141793	4.68969336870503e-08	9.50568718161016e-08	438	438
C12orf11	0.506215425560807	7.00398906376538e-30	8.16476634132263e-29	438	438
PPP1R15A	0.311557660348659	2.58470056929563e-11	6.7297220011801e-11	438	438
KIAA0240	0.223433898300226	2.32851979573731e-06	4.09642591384494e-06	438	438
CD1B	-0.0932528989343046	0.0511388045640664	0.0621468851105548	438	438
FCGR2A	0.366875287265688	2.11266186326056e-15	7.55364434601652e-15	438	438
MDC1	0.146170942176841	0.00216307550795079	0.00298815593286032	438	438
MAN1A1	0.342475334415899	1.69260058116462e-13	5.20089211492327e-13	438	438
KRT9	-0.127698718221177	0.00745372674229941	0.00981495652605462	438	438
HTR1A	-0.34548832063934	1.00531310356902e-13	3.13789020040904e-13	438	438
OCEL1	0.421081166796044	2.98309596699565e-20	1.55172534058581e-19	438	438
ATP11B	0.422690174430293	2.07340477271393e-20	1.09460500977734e-19	438	438
NLGN4X	0.128031823316062	0.00729867533874116	0.00961814931375805	438	438
FBXO34	0.373581256448237	5.92125803380852e-16	2.19937659602474e-15	438	438
ALOX12	-0.213499397377216	6.55902812670299e-06	1.10994683392014e-05	438	438
RB1CC1	0.397563753355322	4.88701545285557e-18	2.12683195096808e-17	438	438
PCDH12	0.203320414395151	1.80377725974805e-05	2.95364233911967e-05	438	438
RPE	0.607864799775612	1.34237117340133e-45	7.34765166822672e-44	438	438
EIF4E	0.648639662183764	1.19151144225599e-53	1.82464641946024e-51	438	438
CSDC2	-0.0274766782080642	0.566299907036514	0.599242836602259	438	438
ABHD5	0.661389886244943	1.98430600720596e-56	4.59519479591812e-54	438	438
TMBIM1	0.42134292441545	2.81205550342465e-20	1.46719117730674e-19	438	438
PET112L	0.403614120152325	1.36771226061149e-18	6.23863297056194e-18	438	438
P2RXL1	-0.335983860787638	5.1022814201163e-13	1.51371453217641e-12	438	438
F2RL2	-0.193529361509601	4.55605667763899e-05	7.22751080386361e-05	438	438
TRMT1	0.164879677102622	0.000531108575779005	0.000770462530963833	438	438
IMPG2	-0.0824301761505829	0.0848633152924147	0.100791403762823	438	438
LRRC32	0.25780783475452	4.42768131833682e-08	8.99125437359393e-08	438	438
BGLAP	0.238210154466068	4.56110647918227e-07	8.4747483756076e-07	438	438
HTR4	-0.302619090664931	9.96299811800016e-11	2.49168065081948e-10	438	438
MRAS	0.00197056989509092	0.967197710553396	0.970421165679387	438	438
TRAF6	0.485031629330042	3.15904981866576e-27	2.92625214741331e-26	438	438
AXL	0.333866122713022	7.27246102904757e-13	2.13077799785379e-12	438	438
ATP2C2	-0.0674890228635027	0.158536026571939	0.182217317168969	438	438
LMNB1	0.220450699674367	3.1939862912836e-06	5.54766809745235e-06	438	438
TELO2	0.132907547730836	0.00533678532743657	0.00712715636164924	438	438
PNPLA3	-0.0957471530300907	0.0452077360105559	0.055279402623793	438	438
CSNK1E	-0.0913055231737324	0.0562089051100161	0.0680542565186822	438	438
SRP14	0.41649257283242	8.3285218518571e-20	4.17709538275982e-19	438	438
KCNQ4	-0.394055034894638	1.01067169889661e-17	4.29446316094318e-17	438	438
PIK3C2B	0.101278070612392	0.0340915575304581	0.042222620156513	438	438
C15orf15	0.432554495890073	2.13500254738191e-21	1.21272172997985e-20	438	438
TUBB2B	0.0500510752347746	0.295952163577143	0.327861633283896	438	438
USP15	0.622254957044939	2.64072214860227e-48	1.99997334046972e-46	438	438
C12orf41	0.421592646047458	2.65790077703108e-20	1.38916845299515e-19	438	438
CEND1	0.136255422846281	0.00427934789469091	0.00576032945985557	438	438
RNF31	0.289295798033391	6.84526359120096e-10	1.60152417417207e-09	438	438
TCEAL2	0.0207130311006854	0.665523934708142	0.694053799407244	438	438
PTGER2	0.0700132985114818	0.143500711200449	0.16582243203875	438	438
UBN1	0.199776646177679	2.53570928313451e-05	4.10196281401205e-05	438	438
SLC5A7	-0.360251371933298	7.21025040633516e-15	2.47085473514764e-14	438	438
SLC31A1	0.527663808048382	9.15972831559853e-33	1.37704679621021e-31	438	438
ADAM29	0.0702127012324069	0.142361128503716	0.16455295732787	438	438
ST7L	-0.0441571603192429	0.356554760383994	0.390898800486531	438	438
GFOD1	0.0477529565788049	0.318711916397017	0.351523071739593	438	438
CTNNA1	0.359336327309297	8.5237095899867e-15	2.90607335454756e-14	438	438
HRBL	0.27750447722417	3.47204901676418e-09	7.7283575341727e-09	438	438
CBX4	0.0397442067864853	0.406688308894062	0.441480268250455	438	438
NTRK2	0.0643494681447086	0.178857961913185	0.20384323086869	438	438
FOXN3	0.187725209535976	7.72527474220294e-05	0.000120268595275511	438	438
MFGE8	0.246884381527348	1.66447489194803e-07	3.20441353298772e-07	438	438
PFKFB2	0.26117513616526	2.90719529460685e-08	5.99665052032472e-08	438	438
TAS2R4	-0.309304398029961	3.64754678289494e-11	9.3774035780574e-11	438	438
SH3TC2	-0.184784682319859	0.000100346205944308	0.00015481986059979	438	438
IL10	0.190915662208293	5.79030881489826e-05	9.0908603323344e-05	438	438
PXMP4	0.513405897534341	7.96916279567109e-31	1.00276550037065e-29	438	438
RNF167	0.450382378700513	2.89043105503557e-23	1.91877457357984e-22	438	438
PRMT5	0.39993499313032	2.97606821689907e-18	1.31902147471103e-17	438	438
TSKU	0.25259621035814	8.39256955905223e-08	1.65976880653813e-07	438	438
ATPIF1	0.308250422037927	4.28092060233742e-11	1.09542808953139e-10	438	438
ETV3	-0.368813702697145	1.46713745651504e-15	5.30230169608469e-15	438	438
PAK7	-0.126148176414418	0.0082148883984885	0.0107783488880582	438	438
PDLIM1	0.340051912057204	2.56311581044744e-13	7.76674398324311e-13	438	438
CEP63	0.416664755277572	8.01602889142125e-20	4.03043924469707e-19	438	438
WDFY3	0.350996165727998	3.82255734384845e-14	1.23573786670129e-13	438	438
RNF126	0.368093996849142	1.68032054244228e-15	6.0419289256763e-15	438	438
DPM1	0.63756082768807	2.42264995378688e-51	2.67647254527538e-49	438	438
CLIC4	0.445908008211112	8.71581028107088e-23	5.55321626479659e-22	438	438
ACR	-0.112181459710274	0.0188495846650524	0.0239563797927769	438	438
KLK7	-0.0778889787144863	0.103543715119496	0.12169367728567	438	438
ALOX5AP	0.317783560969449	9.82748660046334e-12	2.64452723224088e-11	438	438
LRP1	0.144366648195848	0.00245676264899916	0.00337875009356418	438	438
TNK1	-0.147182619371015	0.00201279928862053	0.00278599184293891	438	438
TAS2R9	-0.419241198080068	4.51117838577951e-20	2.30869571277335e-19	438	438
ZNF16	0.383157257788156	9.14153943938676e-17	3.62351606086555e-16	438	438
POLR1B	-0.0893678524701073	0.0616608740078976	0.0744231978353315	438	438
SLC8A2	-0.146613905570655	0.00209605838797504	0.00289856857005001	438	438
OLFM4	-0.0544009324214023	0.255908382896392	0.286106094776562	438	438
TACC1	0.28948780978765	6.662430512412e-10	1.55935837182634e-09	438	438
SAMHD1	0.405856541630504	8.4748382899487e-19	3.92213692112076e-18	438	438
ATP13A2	0.169609319130356	0.00036332726516422	0.000535256536225537	438	438
KRT4	-0.1772953009592	0.000191860604893094	0.000289449436748013	438	438
PAX6	0.0926903082988036	0.0525627461705517	0.0638129437832225	438	438
SCG2	0.185967370896276	9.03701239529331e-05	0.000139768434708608	438	438
SLC17A6	-0.0889444986448832	0.0629083604927419	0.0758756487433492	438	438
TUBB4	-0.0520438213147828	0.277116096169615	0.308410489135381	438	438
PADI4	-0.36499858184172	3.00006918585228e-15	1.0588169148896e-14	438	438
FMO3	0.0382526108722151	0.424538387903261	0.458954238902152	438	438
NLK	0.251729349805458	9.32172665045069e-08	1.83839227521663e-07	438	438
POU4F3	-0.505820026538738	7.88140988420326e-30	9.13454647021902e-29	438	438
MDM2	-0.0610250333369591	0.202416171498168	0.229411344675853	438	438
CAPNS1	0.378357987938863	2.34973740337032e-16	9.02856981856586e-16	438	438
SDF4	0.515882899434158	3.72399335047317e-31	4.81996986575063e-30	438	438
ITGBL1	0.149261844213553	0.00173349570349439	0.00241578003257487	438	438
TAP2	0.193359729550414	4.62794544927063e-05	7.33865144852739e-05	438	438
OR2C1	-0.287111697482641	9.30053212933037e-10	2.15544664937252e-09	438	438
KLHDC3	0.338166439103906	3.53097227369513e-13	1.0606128241416e-12	438	438
EFHD2	0.312745825199783	2.15286744555851e-11	5.63828398856364e-11	438	438
GALR3	-0.164173782164161	0.000561588739892094	0.000812623360463902	438	438
NBEA	0.154520374246654	0.00117807628253702	0.00166117032720266	438	438
ABCA6	-0.0145220992477504	0.761834613354834	0.783300240268008	438	438
ABBA-1	-0.194958300936572	3.99100808426112e-05	6.35542440500825e-05	438	438
GNAI1	0.182981091676061	0.000117574085631459	0.000180521119364278	438	438
CLDN3	-0.0725920586780521	0.129292026482282	0.150268756191453	438	438
AKT2	-0.275908161518483	4.3006389230569e-09	9.49372940631553e-09	438	438
EGFR	0.0836065002551036	0.0804959937970597	0.0959545394282512	438	438
VPS4B	0.57829252611903	1.88445859671971e-40	5.84862124270588e-39	438	438
RBM16	0.434326512496285	1.40794460823818e-21	8.12774159750919e-21	438	438
GALNT6	0.153510047744133	0.00127002613240158	0.00178664190261446	438	438
ZDHHC3	0.581150647634871	6.31706623943969e-41	2.08411264809131e-39	438	438
SLC25A4	0.375426587626932	4.15081539247948e-16	1.56249199613123e-15	438	438
CYB5B	0.64092651229341	4.9331875889176e-52	6.06178009650467e-50	438	438
NDRG1	0.0604822197905922	0.206467483225903	0.233651107321335	438	438
SESN1	0.358004710104271	1.08636716918017e-14	3.67679411221688e-14	438	438
GBE1	0.42604569885954	9.64883447249374e-21	5.19638929864801e-20	438	438
MRPL46	0.538944219861172	2.29540228076573e-34	3.97144170473864e-33	438	438
CLASP1	0.232229093998214	8.94004133887076e-07	1.62108082822891e-06	438	438
FARP2	0.0403930934831565	0.399064438799098	0.433712452348261	438	438
ACOT11	-0.11276603775724	0.018235127541699	0.023212199350649	438	438
LDHAL6B	-0.348720567794871	5.71291013198706e-14	1.82093339887211e-13	438	438
MAPKAPK3	0.475221980784568	4.64849487492749e-26	3.90084845183811e-25	438	438
NCAM2	0.172852720693421	0.000278416374515847	0.000414270354864677	438	438
AFAP1	0.228909151166031	1.28891467049781e-06	2.31072062857446e-06	438	438
PRKD2	0.245135526164944	2.04587413183586e-07	3.9136483392482e-07	438	438
OR2H2	-0.328616745624003	1.73033394435159e-12	4.93409456734119e-12	438	438
ZFP36L1	0.260369661279812	3.21670851716902e-08	6.60904350174874e-08	438	438
DZIP1	0.195472075948485	3.80456046489883e-05	6.06734434092328e-05	438	438
GPR161	0.0432455777222697	0.36657949752583	0.401092552364886	438	438
RNF146	0.299692861075771	1.53436747571464e-10	3.7669425367086e-10	438	438
NKX3-1	-0.284985323514864	1.25029414514347e-09	2.8678175420605e-09	438	438
CCNB2	0.23465132377421	6.82201567895976e-07	1.24697499705576e-06	438	438
ZNF10	0.0654231583416601	0.171701427957054	0.196262799758789	438	438
WDR74	0.430014180350149	3.86150721910085e-21	2.14682686668571e-20	438	438
FAM134A	0.284727867695397	1.29568096350602e-09	2.96740018306191e-09	438	438
PCNP	0.471942644973274	1.12035809319932e-25	9.10962333444038e-25	438	438
PURA	0.148594346845191	0.00181903009940246	0.00252971018096828	438	438
DNPEP	0.573112219692063	1.32956990533848e-39	3.74081327104811e-38	438	438
ERBB2	0.207868125458924	1.15494265652557e-05	1.91726212708586e-05	438	438
CREB1	0.552938820434397	1.9439821143516e-36	4.07120567322121e-35	438	438
NEO1	0.393920320608518	1.03908526404095e-17	4.41363835964059e-17	438	438
DDX3Y	0.099016666056012	0.0383180384757182	0.0471998587688828	438	438
RPS3A	0.477527986325957	2.48989796328411e-26	2.14319880442225e-25	438	438
MXRA7	0.212324989009866	7.38979158526271e-06	1.24597970134043e-05	438	438
LGALS3	0.21381091034277	6.35408286418103e-06	1.07677829792384e-05	438	438
GLT8D1	0.500666088602577	3.6196168199985e-29	3.93743683346179e-28	438	438
TMPRSS3	0.00857377600774667	0.857995520574421	0.872854782356778	438	438
UPB1	-0.322335866648136	4.77682515450967e-12	1.31299996600332e-11	438	438
LAT	-0.182724919150272	0.00012023538520517	0.000184489616289584	438	438
CLDN14	-0.380984936163322	1.40423096283694e-16	5.4830574755131e-16	438	438
DHX38	0.257476238008885	4.61348422097512e-08	9.35751675745029e-08	438	438
KCNA3	-0.137890530462704	0.00383514771364727	0.00518675300626016	438	438
BTBD1	0.364401663143997	3.35246649348052e-15	1.17835380952984e-14	438	438
TARS2	0.219846422956712	3.40333459324969e-06	5.8942837871297e-06	438	438
SKIV2L2	0.382554808642411	1.030050139477e-16	4.06550763014814e-16	438	438
ABCF1	0.269460975212845	1.00665697409346e-08	2.15620122412549e-08	438	438
CDT1	0.102447056194129	0.0320670425834906	0.0398381643237794	438	438
ZHX2	0.190788663812314	5.85767428880525e-05	9.19302929568523e-05	438	438
FCF1	0.412895723961616	1.84219945196526e-19	8.99584987857489e-19	438	438
LRRC49	0.256708466441318	5.07305225994273e-08	1.02482293766533e-07	438	438
GUCY1B2	-0.258925352838623	3.85325306085742e-08	7.86055791272997e-08	438	438
CD28	-0.323132858628887	4.2047721368699e-12	1.1602627422591e-11	438	438
SMARCA4	0.0581252580093913	0.224739357173821	0.253115538635162	438	438
SEPT2	0.421314013733301	2.83046150415281e-20	1.47615493430091e-19	438	438
SOHLH2	0.226068394543559	1.75505979871023e-06	3.11441645978022e-06	438	438
MCOLN3	0.073758719358219	0.123232956629889	0.143684281926522	438	438
LRP8	0.252666460161649	8.32131698313462e-08	1.64648864789529e-07	438	438
TAGLN3	-0.0589597554865188	0.218142774354823	0.246100364322726	438	438
MASP2	-0.0577914673845797	0.227417299187057	0.255964026246428	438	438
GPATCH3	0.343356068563751	1.45435485523768e-13	4.48714864636743e-13	438	438
TTRAP	0.669948184865927	2.26388226438835e-58	6.64918786043037e-56	438	438
AGL	0.594346943074089	3.52293582263462e-43	1.52601414302756e-41	438	438
NFE2L3	0.284384297446402	1.35874876138863e-09	3.10888325757968e-09	438	438
PSD4	-0.0541050165771714	0.258507365856918	0.288663362356177	438	438
PALMD	0.339749327932968	2.69872858041097e-13	8.16740124787858e-13	438	438
CCNB1IP1	0.172093373291763	0.000296445736598279	0.00044017257214753	438	438
TMEM43	0.454537679781812	1.02190700005868e-23	7.03188805411804e-23	438	438
OBFC1	0.506573227859103	6.29365909376054e-30	7.39397490800629e-29	438	438
STAT5B	0.283886813883578	1.45538323393063e-09	3.32304226450372e-09	438	438
C14orf79	0.238051611391558	4.64427705461737e-07	8.61731653184937e-07	438	438
ENPEP	0.319437307352981	7.57248680434454e-12	2.05108256568417e-11	438	438
SSB	0.558508522952661	2.73165457604045e-37	6.1715918207653e-36	438	438
SCT	-0.369427821793137	1.30640216317696e-15	4.73276018320606e-15	438	438
TIMM23	0.539002488824697	2.25128844592405e-34	3.90072164975791e-33	438	438
SKI	-0.223838417843433	2.2300908342371e-06	3.92843092830356e-06	438	438
SLC22A13	-0.479597248825655	1.41621201773882e-26	1.24846450348542e-25	438	438
AKAP3	-0.154224311268852	0.0012043650378291	0.00169684845975641	438	438
OAS2	0.275030531019041	4.83481576666378e-09	1.06203669212268e-08	438	438
KIAA0423	0.448971652614267	4.10072996448455e-23	2.68959641788251e-22	438	438
SEC61G	0.126960947247828	0.00780766503901319	0.010264181484694	438	438
CAPN11	-0.269682591865501	9.78015020100113e-09	2.09783699181431e-08	438	438
TMEM50B	0.544248076103964	3.86333422215002e-35	7.19045915040658e-34	438	438
DEGS1	0.5968910397352	1.2600437980209e-43	5.66173411036108e-42	438	438
ARHGEF4	-0.117173579085961	0.0141390402518711	0.0181768253136577	438	438
DBNDD1	0.333593032171108	7.6110327546626e-13	2.2278088583288e-12	438	438
TBL1XR1	0.424208416134084	1.46836149769541e-20	7.82389785630449e-20	438	438
FAIM	0.558175153281814	3.0753219754791e-37	6.92206116424659e-36	438	438
SP140	0.0797593973071349	0.0954891014401087	0.112676356472633	438	438
G6PD	0.43098086140074	3.08374746377531e-21	1.72959883366475e-20	438	438
NUDC	0.300771728199714	1.30927379248549e-10	3.23543505214657e-10	438	438
GABRP	-0.177638816938552	0.000186345649675737	0.000281658631027391	438	438
SCARA3	0.238280871295313	4.52447240414457e-07	8.40927561208658e-07	438	438
TACSTD2	-0.152788467040044	0.001339690141401	0.00188090808939616	438	438
EIF3J	0.547945636603258	1.09455569048932e-35	2.14668397799224e-34	438	438
PPP2R2A	0.322284040658202	4.81654908461436e-12	1.32331471770308e-11	438	438
CPA3	0.137228630841761	0.00400967300281051	0.00541123863048797	438	438
PVALB	-0.0385463246758087	0.420987848336124	0.455596580947257	438	438
BCAT2	0.23242472733224	8.74787703485665e-07	1.58719203335459e-06	438	438
MFN1	0.503907428813071	1.39189130847301e-29	1.56646309688149e-28	438	438
F10	-0.226181084577612	1.73383022153005e-06	3.07810460381318e-06	438	438
FAM134C	0.293170402056542	3.94838837428094e-10	9.39468342285933e-10	438	438
SNX11	0.503888841160722	1.39958143021115e-29	1.57364701985086e-28	438	438
COMP	-0.0802931303162731	0.0932847684601831	0.110282267995045	438	438
GPR177	0.194743730981791	4.071405228878e-05	6.47916767095929e-05	438	438
TAL1	-0.105967371401671	0.0265792148324421	0.0332779065306995	438	438
ACSL1	0.430580631124205	3.38499524883583e-21	1.89063602905757e-20	438	438
ABCC5	0.0736371195907	0.123853980323739	0.144352461387773	438	438
HCFC2	0.465141479057508	6.74018192063907e-25	5.07917839100974e-24	438	438
TCAP	-0.418470311536988	5.36065984074056e-20	2.72721021555546e-19	438	438
ABL1	0.0816742607130605	0.0877692163399296	0.104078473970008	438	438
RBBP7	0.503968387463365	1.36696340519747e-29	1.53984783212236e-28	438	438
PTPRG	0.375117059572272	4.40636613102435e-16	1.65610052901982e-15	438	438
NCOR1	0.283397382731195	1.55695214283157e-09	3.54688189632572e-09	438	438
MOCOS	0.201255852549703	2.2012628943109e-05	3.58259329278171e-05	438	438
C14orf93	0.0667573661761085	0.163108773389625	0.187151581625333	438	438
PRDM10	0.241537115418713	3.11254051507835e-07	5.86560451996456e-07	438	438
TNRC15	0.368012613509296	1.70626150112619e-15	6.13154312043019e-15	438	438
SPINK4	-0.110767871243667	0.0204105165416662	0.0258447360877754	438	438
TXNRD1	0.50604911114916	7.36061604010165e-30	8.54740003422412e-29	438	438
UBE2H	0.368707574925985	1.49681670675447e-15	5.40794082890409e-15	438	438
BRDT	-0.279399672254393	2.68818990931021e-09	6.02815323797274e-09	438	438
SLC16A4	0.45582118373222	7.3905774231488e-24	5.15627655443556e-23	438	438
VIP	-0.0899778415591323	0.0598993824474659	0.0723696562087272	438	438
CALCR	-0.208284658140987	1.10818336083774e-05	1.84217891098951e-05	438	438
CCNE2	0.276779366054339	3.82719135731184e-09	8.48435904358417e-09	438	438
SLC6A8	0.260585088170752	3.13094136912127e-08	6.43721973142535e-08	438	438
LILRA1	0.0181229594807599	0.70525777367713	0.730933308427575	438	438
MC2R	-0.384187128813262	7.44994940939704e-17	2.97553203276813e-16	438	438
MBTD1	-0.303836422171218	8.31288705495004e-11	2.09159602832655e-10	438	438
USP33	0.385983658783193	5.20451816341313e-17	2.10452678723374e-16	438	438
PPP1CB	0.560567035057244	1.31022559107248e-37	3.0110184289494e-36	438	438
C15orf39	0.234795836860034	6.71222696437538e-07	1.22776957652914e-06	438	438
ABHD8	0.157383758078761	0.000949746020385533	0.00134979836863951	438	438
MAP3K12	0.268604951668514	1.12511482819697e-08	2.40011209232026e-08	438	438
PAAF1	0.300261942576416	1.41130897846575e-10	3.47901386257617e-10	438	438
ARF5	0.51781908059841	2.04573972864153e-31	2.72207710633164e-30	438	438
CCT3	0.197470509580165	3.15479644013412e-05	5.06466587549594e-05	438	438
SLC3A2	0.450064380834523	3.12798412909471e-23	2.06848901057433e-22	438	438
PIWIL2	-0.331798623126294	1.02520035812098e-12	2.96694609769114e-12	438	438
RAD50	0.499952007968339	4.46176165742735e-29	4.827361534478e-28	438	438
IER5	0.454865217150421	9.40923527728693e-24	6.50436344483865e-23	438	438
SYNE1	-0.0570347949466962	0.233571681698701	0.262498384602497	438	438
MBTPS2	0.303792472081746	8.36753167596722e-11	2.10490529438056e-10	438	438
MVK	0.18353891152661	0.000111969369391816	0.000172201168099138	438	438
TSPYL1	0.446357888098924	7.80605195218098e-23	5.0026864080981e-22	438	438
NCL	0.266803857123935	1.42004387127806e-08	3.00741616214041e-08	438	438
PSMD10	0.580810866507903	7.19765497849046e-41	2.36169376705673e-39	438	438
MOBP	-0.0584180952784775	0.222408531940544	0.250560720519041	438	438
GUF1	0.448565729973006	4.53354063709334e-23	2.97023375146235e-22	438	438
WDR44	0.647727605859396	1.86102624738346e-53	2.70005759891466e-51	438	438
HRH1	0.298685650200463	1.77825848913383e-10	4.33828782944683e-10	438	438
HIST1H3C	0.0686362294861286	0.151561825552654	0.174684868233639	438	438
C5orf30	0.342486723573862	1.68928854902737e-13	5.19203999678092e-13	438	438
RASGRP3	0.166307450251676	0.000474097914675688	0.000690420496858706	438	438
RNPEP	0.565464089001248	2.23487313163157e-38	5.57191350954603e-37	438	438
PRKRIP1	0.0683065641525098	0.153541674782169	0.176814463778031	438	438
MED21	0.682884257802328	1.95785298929123e-61	9.06787142194037e-59	438	438
GRPR	-0.1612330613294	0.000706870582174461	0.00101528334333789	438	438
SYT11	0.0605867900238469	0.205682490529965	0.232915981847079	438	438
NTSR2	0.0328321141081842	0.493125311633256	0.526717669211253	438	438
Gcom1	0.537435415475734	3.78889014754658e-34	6.43523485990916e-33	438	438
SPTBN2	-0.181442178273452	0.000134434202041045	0.000205542999108464	438	438
LRMP	0.236995964874056	5.23639953286246e-07	9.66238479539224e-07	438	438
HTRA1	0.0602963767311986	0.207867924339939	0.235103366666812	438	438
RNF111	0.508194331718246	3.87076738506304e-30	4.62418460822709e-29	438	438
SLC26A2	0.330157316285832	1.34399519014236e-12	3.85801908931927e-12	438	438
WISP1	0.0757615691717128	0.113349133014948	0.132487963432066	438	438
ATP2B4	0.196655311054188	3.40601995885308e-05	5.44981296100303e-05	438	438
FLJ10769	0.0807773227320898	0.0913204174950835	0.108055465016783	438	438
PTH	-0.406231766557853	7.81980307850731e-19	3.63154911960605e-18	438	438
KIAA0895	0.370929877831025	9.82574523516016e-16	3.58767811163732e-15	438	438
CHST12	0.394292679755911	9.62399511675721e-18	4.09802507765171e-17	438	438
RAB22A	0.488094079407498	1.3403165755021e-27	1.27187487802965e-26	438	438
TARDBP	0.191566711641921	5.4562944173087e-05	8.59446662828402e-05	438	438
RANBP5	0.422921113382012	1.96761100646982e-20	1.04057846903423e-19	438	438
P2RY10	-0.131103182590158	0.00599938491739271	0.00797665818430419	438	438
STAU1	0.3366453512644	4.56504047511861e-13	1.35800932315658e-12	438	438
NME5	0.282271993377465	1.81730108137546e-09	4.11274941212616e-09	438	438
DDX21	0.313960178230534	1.78446323067538e-11	4.70310926325081e-11	438	438
CHMP1A	0.328232855411023	1.84237323061481e-12	5.23745477881575e-12	438	438
BARX1	-0.439093230362561	4.53826174944883e-22	2.73933573868987e-21	438	438
HDAC11	0.0299627693191916	0.531693608510722	0.565655484909101	438	438
NOLA2	0.309184378960485	3.71478034602442e-11	9.54414015933989e-11	438	438
MTO1	0.598103728526818	7.69375183441326e-44	3.53618929732842e-42	438	438
DHX29	0.467769651668516	3.38523022187693e-25	2.62491579728538e-24	438	438
HADHB	0.482730082692541	5.98316206732227e-27	5.43357749733747e-26	438	438
ADAR	0.0639026051942484	0.181900767227043	0.207075915952737	438	438
SF4	0.00744470658064226	0.876535087239504	0.889536113310139	438	438
PLXNB2	0.0668505231090265	0.162521110049575	0.186548394549326	438	438
P2RX1	-0.245080852404216	2.0590608061096e-07	3.93824813010988e-07	438	438
SLC15A3	0.301446427994481	1.18521591617782e-10	2.9427567139409e-10	438	438
GAS2	0.141404376808541	0.00301863956362082	0.00411763226383347	438	438
EN2	0.098486636622091	0.0393704714926135	0.0484120512319056	438	438
NUMB	0.49330774766472	3.05211150599304e-28	3.08593843452294e-27	438	438
C14orf172	0.187283934033326	8.03656561907027e-05	0.000124872675077218	438	438
TNIP1	0.444369738618653	1.26903534963395e-22	7.98835529550025e-22	438	438
INHBE	-0.0186630655627838	0.696901287649218	0.723019325051425	438	438
TM9SF2	0.475538052559326	4.26846266854403e-26	3.58944325800329e-25	438	438
PSKH1	0.302523425937456	1.01054206067363e-10	2.52520180423986e-10	438	438
NSFL1C	0.320065692124369	6.85552880528408e-12	1.86352771722869e-11	438	438
RHOG	0.413358607748561	1.66418128822094e-19	8.15963805893994e-19	438	438
HBB	0.0665587345559552	0.164367134394557	0.188487670924603	438	438
MED15	0.20907804792222	1.0240561464407e-05	1.70728009351224e-05	438	438
HEY1	0.0530551851523509	0.267874670645619	0.298652604750907	438	438
KNG1	-0.296862189161826	2.3192583152735e-10	5.6137705794017e-10	438	438
CASR	-0.313827505288474	1.82150738969974e-11	4.79549453143076e-11	438	438
ITGAX	0.158993165132551	0.000840090098910128	0.00119876347565775	438	438
CANT1	0.565375929177986	2.3077777213153e-38	5.72995037527398e-37	438	438
C6orf66	0.620829298696152	4.96724536996582e-48	3.59298500136349e-46	438	438
UNC50	0.544793967865105	3.21015551160644e-35	6.03068528405065e-34	438	438
C21orf33	0.596583709535308	1.42737281452801e-43	6.38974848793543e-42	438	438
IRF2	0.531666184657959	2.51599330199825e-33	3.98652517666617e-32	438	438
HEATR6	0.233292622659013	7.94214157003432e-07	1.44404754320328e-06	438	438
GNG7	0.182591917207863	0.00012163932413957	0.0001865487444331	438	438
RUNX2	-0.475339530105896	4.50340593730569e-26	3.78436945548047e-25	438	438
PGR	-0.184699146556344	0.000101106492416631	0.000155952911705017	438	438
SOX1	-0.218016979251229	4.12008044301726e-06	7.08872820328817e-06	438	438
CROCCL1	0.130331833631082	0.00630451278391745	0.00836295912579136	438	438
BRE	0.527308405445039	1.02648602231392e-32	1.52981988622577e-31	438	438
SRPX	0.194259105806198	4.25866112649478e-05	6.76732611312354e-05	438	438
MBNL3	-0.111661433488344	0.0194112793415218	0.0246312566734042	438	438
ODC1	0.267496093419983	1.29876712363029e-08	2.76028127475397e-08	438	438
SDC3	0.0386844073655393	0.41932466506473	0.453929127715702	438	438
NR2F6	0.0780036053175778	0.103035093276218	0.12111954248655	438	438
ADORA2B	0.270538494005424	8.74628987671986e-09	1.88547838695776e-08	438	438
ZRSR1	-0.265609310479361	1.65556546097613e-08	3.4841522686254e-08	438	438
ZFYVE16	0.276543828341881	3.9499548045362e-09	8.75006544448582e-09	438	438
RPUSD2	0.287040203913672	9.3939000178298e-10	2.17624748008285e-09	438	438
SYNJ2BP	0.373835772995744	5.63888752674453e-16	2.09902576806979e-15	438	438
POLE	0.0528680963154054	0.269568104916704	0.300457156553772	438	438
E2F2	-0.471268157621951	1.34098844637623e-25	1.07942398872076e-24	438	438
C14orf173	-0.0774652969621709	0.105440958313759	0.123790583992814	438	438
THRA	0.00576384548583157	0.904257673951756	0.913896005852039	438	438
MAPK11	-0.0276179634502666	0.564304700300562	0.597289021800068	438	438
TBC1D22A	0.491514150891739	5.09231198181812e-28	5.03461583621132e-27	438	438
PTGES2	0.341054775222728	2.15964554327954e-13	6.58391180561322e-13	438	438
HIP1R	-0.0658494733038278	0.168919902516787	0.193303569904699	438	438
ENO3	-0.0658367495314109	0.16900242905149	0.193379632329726	438	438
COL4A6	0.123373319245375	0.00975162180579112	0.0127101450141072	438	438
TOMM70A	0.52308591172151	3.93236284298839e-32	5.59073357205031e-31	438	438
IRGC	-0.329418772432932	1.51733016174715e-12	4.34109997808486e-12	438	438
NAB1	0.381301239192195	1.31941454459461e-16	5.16695608000268e-16	438	438
DET1	0.323549865992095	3.93271344471984e-12	1.08768340150014e-11	438	438
TRPM3	-0.016089675280112	0.737028147467701	0.760717661078774	438	438
ZNF532	0.173268380838077	0.00026898622858732	0.000400684335062903	438	438
RAP2A	-0.0804685096752604	0.092569393912377	0.109479536583465	438	438
PLG	-0.337472241816689	3.97081807312764e-13	1.18651591157824e-12	438	438
FECH	0.571581550373506	2.35265640771688e-39	6.42419239494935e-38	438	438
CRIP1	0.237247263086889	5.08919244963337e-07	9.40227914674517e-07	438	438
AZIN1	0.523658471264608	3.28124275661995e-32	4.72640254488246e-31	438	438
SLC7A7	0.351178539495803	3.70090170090658e-14	1.19898461884092e-13	438	438
CA8	0.255638587161023	5.78782238948744e-08	1.16433272993999e-07	438	438
IL10RA	0.305240930704734	6.73856771287608e-11	1.70761431814928e-10	438	438
CDC42EP4	0.235162783283004	6.44102348188522e-07	1.18020092466314e-06	438	438
C16orf58	0.404577381576469	1.1140302174068e-18	5.11248166082802e-18	438	438
ARG2	0.326338889714175	2.50753608659401e-12	7.04684937100702e-12	438	438
NOL7	0.311410200316579	2.64386191189116e-11	6.87484023817606e-11	438	438
JARID1A	0.154799003442472	0.0011538192031791	0.00162868255124637	438	438
PANK2	0.460100741836129	2.48375034925547e-24	1.78681283890914e-23	438	438
ASH2L	0.478801989678135	1.75996750938004e-26	1.53576295275032e-25	438	438
ICAM3	0.337887403964205	3.70171997829353e-13	1.10913441101296e-12	438	438
TMEM16C	-0.108251753296198	0.0234679765302031	0.029539184005091	438	438
MDS1	-0.0946002732212782	0.0478589618736369	0.0583671884628656	438	438
CABYR	-0.00955937792385378	0.841874920779987	0.857904527040078	438	438
SLC1A3	0.0502304303457468	0.294222679281152	0.326035658774606	438	438
RNF139	0.468225102748796	3.00258073764311e-25	2.33572850405028e-24	438	438
ADAM8	-0.0305822401019926	0.523239883813245	0.557184789874876	438	438
SFTPC	0.00713086323271099	0.881700927415656	0.893799357516569	438	438
BCL7B	0.455193172240179	8.66189095902437e-24	6.01190149444216e-23	438	438
MAN2B2	0.415301040949356	1.08452743279209e-19	5.38996258591923e-19	438	438
PCDHGA11	-0.271482735253243	7.72853922433347e-09	1.67356715230037e-08	438	438
RGS12	0.0790676321370636	0.0984077405425079	0.115997064566648	438	438
EIF1AY	0.166184634914523	0.000478768637462547	0.00069696952760203	438	438
NUDT13	-0.0407049378046341	0.395431235488167	0.430104894839398	438	438
ARL6IP4	0.362439048482942	4.82217128023208e-15	1.67392869866113e-14	438	438
RPL35A	0.172638488773454	0.000283396401878996	0.000421368004868116	438	438
CCDC21	0.311418061112464	2.64067507925961e-11	6.8680365668346e-11	438	438
RAB40C	0.0155846487157665	0.744991691887495	0.767752670407293	438	438
EMR3	-0.124333492127089	0.00919317216998734	0.0120056587431935	438	438
PRRG3	-0.296858114593603	2.3206303965245e-10	5.61596286875966e-10	438	438
LRCH1	-0.0681785984436452	0.154315447888855	0.177620591041636	438	438
SAA4	0.0351506513200646	0.463086978283894	0.497013671345334	438	438
RAPGEF5	0.0477227807706187	0.319018169039996	0.351796409485314	438	438
ZCCHC2	0.308865767626654	3.89917990161862e-11	1.00050978852102e-10	438	438
CLIP3	-0.0815435454051831	0.0882797322437155	0.104622038744102	438	438
MAP4K2	-0.1831121352189	0.000116234211631151	0.000178554965743375	438	438
C20orf30	0.481504640714678	8.38999618311175e-27	7.48942431705201e-26	438	438
SULF1	0.202938009935083	1.87184118080623e-05	3.06384552117284e-05	438	438
C11orf48	0.422801714494292	2.02162621001536e-20	1.06773784302654e-19	438	438
PRDM5	-0.08468312059276	0.0766600086344965	0.0916085962068678	438	438
ELOVL1	0.461869528702864	1.57549390796932e-24	1.16037294432823e-23	438	438
PPP4R2	0.160865355946711	0.000727304405785845	0.00104351240968344	438	438
KCNV1	-0.053983012862599	0.259584195609945	0.289812060405615	438	438
ACP1	0.601475899146952	1.92995440910335e-44	9.60351693984402e-43	438	438
SIGLEC5	0.209587383468601	9.73291046024293e-06	1.62534610681245e-05	438	438
ZMYM2	0.0783208164783641	0.10163787863577	0.119582152860961	438	438
C19orf61	0.243937666348712	2.35429010273528e-07	4.4843975667729e-07	438	438
DAGLA	0.0214194002538535	0.654842480722445	0.683743445145207	438	438
GPR32	-0.460100490995282	2.48391022449253e-24	1.78681283890914e-23	438	438
EDG7	-0.182373236690235	0.000123981197152179	0.000190043479646963	438	438
NEUROD6	-0.194716821583017	4.08159530785826e-05	6.49452572637806e-05	438	438
NEURL	-0.235626005087001	6.11366749085953e-07	1.12209699626475e-06	438	438
SLC2A4RG	0.416609726133267	8.11462409455903e-20	4.07660839994493e-19	438	438
LPL	0.0812359583069427	0.0894904448082731	0.105963022259708	438	438
CA5B	0.00207638856699855	0.965437313504772	0.969037199948237	438	438
MPHOSPH9	0.405168535496814	9.81915384614212e-19	4.52515310429558e-18	438	438
CLEC2D	-0.132475393479954	0.00548918424059424	0.00732012808695856	438	438
HMG2L1	0.261968568551	2.63056613816924e-08	5.44002703689404e-08	438	438
GRRP1	-0.137959299197171	0.00381741547685763	0.00516393138309588	438	438
HCN4	-0.101434896062805	0.0338137882492389	0.0419044600285412	438	438
CD8B	-0.137828157424197	0.0038512952618452	0.00520625253066231	438	438
HIST1H3D	0.0243601076622867	0.611146306087078	0.642183579223438	438	438
TGM4	-0.299401039787255	1.60146243018431e-10	3.92264885053954e-10	438	438
SLC6A12	-0.145524042321845	0.00226446789518643	0.00312320723786908	438	438
CD84	0.0700869906361668	0.143078752539212	0.165366574342757	438	438
TBC1D15	0.545839177701852	2.24959419977223e-35	4.28633122684448e-34	438	438
RASA1	0.472194898670746	1.04740664836216e-25	8.53374212420642e-25	438	438
PHKG1	0.0868990948132564	0.0692317296037609	0.0830946364884371	438	438
MAGEA11	-0.195407288702924	3.82760916216415e-05	6.10248504313262e-05	438	438
NONO	0.350459762298144	4.20354006060133e-14	1.35272660100912e-13	438	438
IMPA1	0.396885570750441	5.62770543204435e-18	2.44036113837515e-17	438	438
SH3BP1	-0.441854180619901	2.33624785453331e-22	1.4412447061624e-21	438	438
RARRES1	0.231852093220134	9.32184180230789e-07	1.68700960299657e-06	438	438
NPM3	0.237732813326688	4.81595085146889e-07	8.91798864422395e-07	438	438
CLEC5A	0.262216538255139	2.54946050081349e-08	5.27501775786873e-08	438	438
B3GNTL1	0.175501490393162	0.000223228500980571	0.00033500967208475	438	438
ITCH	0.44509495632207	1.06329187948502e-22	6.72487437644883e-22	438	438
MGAT3	-0.25053487632657	1.07660510622526e-07	2.10941729403915e-07	438	438
ARPC5L	0.345959948468106	9.26113238613978e-14	2.90272140015344e-13	438	438
KLHL26	0.172947741787674	0.000276233785393324	0.000411226016034913	438	438
MBP	-0.0364493155375808	0.446716412037471	0.481037934768244	438	438
SIM2	-0.193072627095116	4.75206548925571e-05	7.52358304254763e-05	438	438
RPP25	0.0441912269571933	0.356183495327034	0.390562889339659	438	438
SLC2A2	-0.275348258866117	4.6343905906324e-09	1.01987082405693e-08	438	438
EXO1	0.174526639904374	0.000242226810836087	0.00036252737460703	438	438
SOSTDC1	-0.0112580254557721	0.814249739714654	0.831978057064782	438	438
HRC	-0.363682322522886	3.83138811098228e-15	1.34159859355768e-14	438	438
TRIM48	-0.145369360433517	0.0022893462814626	0.00315643553026936	438	438
KIRREL	-0.117245189313137	0.0140797838980783	0.0181045123011916	438	438
PIK3R1	0.0172121515636601	0.719429865138824	0.744340101039756	438	438
HOXC11	0.0392442590667838	0.412620914518308	0.447396096941244	438	438
MAF	0.335086858665084	5.9306573484296e-13	1.75041607327915e-12	438	438
DOK5	0.208691658087081	1.06423789949139e-05	1.77230712013211e-05	438	438
HELZ	0.148790763649576	0.00179346795816863	0.00249646759360382	438	438
ZMIZ2	-0.0139693144271429	0.770642278505794	0.791477553754096	438	438
SLC46A3	0.37593635737921	3.76131591150722e-16	1.41942231922187e-15	438	438
ADRB3	-0.159274072732632	0.000822195133080805	0.00117462021503844	438	438
PTRH2	0.526011834341219	1.55358436832716e-32	2.28707371190657e-31	438	438
DMD	0.219879404589115	3.39157776405372e-06	5.87476689222308e-06	438	438
STAMBP	0.541734951873176	9.02344600890368e-35	1.60740143253281e-33	438	438
KRTAP2-4	-0.0880473428170428	0.0656207632878849	0.0790284259938704	438	438
ADCY2	-0.097229511340365	0.0419647950960224	0.051486506627234	438	438
MS4A12	-0.251146654343639	1.00012586555561e-07	1.96821632178797e-07	438	438
TCF20	-0.0699404118734767	0.143918992708932	0.16627386646848	438	438
KLHL20	0.519967090750056	1.04777693043258e-31	1.42247235583642e-30	438	438
SRM	0.178213747368158	0.000177446453124206	0.000268544701334886	438	438
OTC	-0.0529143209056605	0.269149023819273	0.300045597558941	438	438
ABCB11	-0.377791226409513	2.62416955039927e-16	1.00286416140616e-15	438	438
KCNC2	-0.470555197599577	1.62090663251166e-25	1.29436058811044e-24	438	438
CDH19	0.0106601037627239	0.823949403851926	0.841061178366101	438	438
SSH3	0.345433900983976	1.01486797343319e-13	3.16607257411464e-13	438	438
ZNF135	-0.00183968616945058	0.969375308738724	0.972443974327867	438	438
FLJ12529	0.23957596662628	3.90152598919923e-07	7.29763528455065e-07	438	438
PER1	0.112406398767375	0.018611044673594	0.0236657022132439	438	438
KLC2	0.314557994908318	1.62646419061441e-11	4.30175308222681e-11	438	438
HDAC1	0.33006539870179	1.36446437397508e-12	3.91584365858148e-12	438	438
FAM128A	0.295993302349136	2.6304551376729e-10	6.33899154850051e-10	438	438
FNDC3B	0.3173295184219	1.05536170916165e-11	2.83291105480599e-11	438	438
MTCP1	0.396454480150383	6.15482844998033e-18	2.65840904571962e-17	438	438
GPR63	-0.264687594726034	1.86271195758135e-08	3.90372039561341e-08	438	438
FLJ21986	0.0767824705637209	0.108556381237889	0.127274456515107	438	438
LMCD1	0.32091178744527	5.99401500427389e-12	1.63524985685243e-11	438	438
MICAL1	-0.0588936520402056	0.218660199416967	0.246637890724908	438	438
BLZF1	0.589545126092639	2.39295015665122e-42	9.51019992950297e-41	438	438
IQCA	0.0819723153557947	0.0866140205051708	0.102749092200105	438	438
PCDHGC3	0.121775026724486	0.0107482408640966	0.0139457296073108	438	438
ATRNL1	0.0521551480254992	0.276088364421519	0.307354727222329	438	438
CAV2	0.276728797338396	3.85323198288235e-09	8.53737250006793e-09	438	438
SAC	-0.223494152780776	2.31359946635414e-06	4.07077217618887e-06	438	438
DUS1L	0.19285323569058	4.84902576834157e-05	7.6710415531226e-05	438	438
NEK9	0.385891203293215	5.30176578629337e-17	2.13953966483059e-16	438	438
WARS2	0.374844568811506	4.64408329671566e-16	1.74055558851696e-15	438	438
DDO	0.169889214801791	0.000355142943736411	0.000523904364629898	438	438
MARCO	0.0734939818521128	0.124588116653318	0.145123824795826	438	438
DCHS1	0.0889356159116644	0.0629347561110212	0.0758998831335921	438	438
TOMM40	0.300908715959695	1.28310353165066e-10	3.17336880840773e-10	438	438
RP6-213H19.1	0.151667510378854	0.00145490617738278	0.00203791790020279	438	438
TUBGCP5	0.372099371931485	7.86314964936683e-16	2.8903555579266e-15	438	438
IGSF6	0.2348350713212	6.68271407381145e-07	1.22318350625988e-06	438	438
TPPP	-0.0165457442530732	0.729860668052118	0.754095423825277	438	438
SEPT11	0.33291440802649	8.52054395651354e-13	2.4819639652718e-12	438	438
ADNP	0.340150269631378	2.52048774695842e-13	7.64526787125271e-13	438	438
UST	0.151488705784126	0.0014741042709877	0.00206312919935308	438	438
C13orf34	0.283262494190772	1.5861339189554e-09	3.60734200498966e-09	438	438
GSTM5	0.0871504301398882	0.0684277416418348	0.08216439369316	438	438
BTD	0.412670291192306	1.93556104710136e-19	9.43262894746844e-19	438	438
PDCD1LG2	0.0552838869529774	0.248261279794867	0.278124693579848	438	438
SNRPB2	0.462250900918902	1.42771283561365e-24	1.05670055110385e-23	438	438
APOA4	-0.444656944049188	1.18323911069604e-22	7.46156632389225e-22	438	438
APBA3	0.254416242234003	6.72362210667734e-08	1.34405473785871e-07	438	438
CUTL1	0.220223604613727	3.27117592781062e-06	5.67355617495255e-06	438	438
PMS1	0.312574778808212	2.21038758459483e-11	5.78389554404411e-11	438	438
EIF3E	0.265396461650993	1.7013237096622e-08	3.57545202648381e-08	438	438
IL9	-0.1625900674748	0.000635973545369962	0.000917063038360086	438	438
HOXA11	-0.0691064566268828	0.148771426716952	0.171633025534157	438	438
NARG1	0.385712310278504	5.49502921774684e-17	2.21382207561417e-16	438	438
RPL31	0.311837935941539	2.47579240366234e-11	6.45732989493218e-11	438	438
RAB28	0.576213321463148	4.14545449364964e-40	1.24798907531322e-38	438	438
LY9	-0.283624025068348	1.50909043596791e-09	3.44175511930408e-09	438	438
TFCP2	0.405573244478688	9.00489715618715e-19	4.16264766045319e-18	438	438
ATP2B3	-0.399453881385029	3.29220273170634e-18	1.45112391270892e-17	438	438
KDELR2	0.452983875505677	1.51003366071826e-23	1.02271233646621e-22	438	438
TLE4	0.232853946538495	8.34006010098363e-07	1.51433962207547e-06	438	438
FLJ43806	-0.00613187494217811	0.898176579369427	0.908425449538816	438	438
TLK2	0.425684511469109	1.04812357108085e-20	5.63963540793371e-20	438	438
PKP3	-0.144661639751823	0.00240638625164074	0.00331211604094843	438	438
CIR	0.363041301596072	4.314306811148e-15	1.5045723318808e-14	438	438
RPN2	0.320824363565571	6.07788692969923e-12	1.65700508053969e-11	438	438
SH3GL2	-0.018821018943446	0.694464299448318	0.720711587067423	438	438
CTSO	0.313972726285789	1.78099793218948e-11	4.69500374330686e-11	438	438
SFMBT1	0.403849778822124	1.30084043749569e-18	5.94712245570354e-18	438	438
WDR57	0.532436648177473	1.95803833119842e-33	3.13964015769526e-32	438	438
SDF2L1	0.388687259288493	3.02096181095127e-17	1.2455774468622e-16	438	438
IGFBP3	0.167901379400953	0.000417199984988524	0.000611405892568067	438	438
FER1L3	0.403405858514972	1.42961809148899e-18	6.50130704596317e-18	438	438
DEK	0.464599270697361	7.76341742689965e-25	5.8174905198958e-24	438	438
C20orf43	0.499875564891735	4.56266534261546e-29	4.93210197987211e-28	438	438
ARHGAP24	0.117640029058138	0.0137569662608543	0.0177026488259465	438	438
ALB	-0.0196436967617885	0.681822915466376	0.709208909738801	438	438
SORBS3	0.191372985753262	5.55373271667936e-05	8.7399437237654e-05	438	438
C4BPA	0.0116433499365379	0.808013796631905	0.826405821219756	438	438
UPF2	0.259745923466177	3.47803856741124e-08	7.12166985695735e-08	438	438
AGBL2	-0.191037711618105	5.7262580583256e-05	8.99851227174173e-05	438	438
C1QA	0.225545405259648	1.85688658439869e-06	3.28929512346705e-06	438	438
DOPEY1	0.2579147355546	4.36933828331036e-08	8.8802652502318e-08	438	438
TERF1	0.322603458539275	4.57675752903423e-12	1.2614629014564e-11	438	438
KIF22	0.277134653975228	3.64898703851579e-09	8.10272947036828e-09	438	438
DNTT	-0.229808570684336	1.1679249567537e-06	2.10069489607588e-06	438	438
C10orf6	0.282227672027971	1.828375470333e-09	4.1354803557006e-09	438	438
C11orf41	0.170297738194913	0.00034350543422915	0.000507358326872002	438	438
NINJ1	0.338899006467007	3.11854274297293e-13	9.4095444026259e-13	438	438
SEC61A2	0.12175474806921	0.0107614451833282	0.0139613577782415	438	438
HNRPF	0.487077248447789	1.78342830582432e-27	1.67912772937736e-26	438	438
COL11A1	-0.0655892542209187	0.170613687594372	0.195105905383582	438	438
HIST1H1D	9.33977639594939e-05	0.998444856429674	0.998776620794662	438	438
UCP3	-0.286319438550684	1.03875436248335e-09	2.39538108637008e-09	438	438
MYL6B	0.209189613012067	1.01272551803305e-05	1.68909150805457e-05	438	438
UBAP2	0.0448318040298945	0.349247626473345	0.383306591140359	438	438
TREM1	0.236720584917834	5.4024106653704e-07	9.96260784569531e-07	438	438
CKMT2	0.179508009008749	0.000158849374938771	0.000241309975149827	438	438
HLA-C	0.324461740115174	3.39634731200309e-12	9.44763555812917e-12	438	438
SLC13A3	0.114273440185188	0.0167306554171033	0.0213739181553954	438	438
PLA2G12A	0.547095709674495	1.4646767305304e-35	2.83108141076198e-34	438	438
SPRED2	0.200285876528574	2.41547881114105e-05	3.91957901142172e-05	438	438
SCN10A	-0.191009196726433	5.7411623436756e-05	9.01957950979016e-05	438	438
TIMP4	0.10690261581713	0.0252649499161112	0.031708236257406	438	438
PITPNC1	0.219989447441704	3.35263137406706e-06	5.80897654770008e-06	438	438
SLIT2	-0.0164541084720597	0.731298932315419	0.755322218281351	438	438
RSF1	0.331469925893893	1.08246580762456e-12	3.12516261218292e-12	438	438
POU3F3	-0.333156542162532	8.18444929451553e-13	2.38637138994082e-12	438	438
LIN7C	0.61816811278295	1.60156286000304e-47	1.06552596464953e-45	438	438
NKX2-2	0.00424380239955139	0.929429374165182	0.936663195555873	438	438
DPPA4	-0.0685359897242185	0.152161767701064	0.175325998149097	438	438
ZNF804A	0.0157009837957501	0.74315480978271	0.766384364083531	438	438
CCIN	-0.301477261577663	1.17982900239742e-10	2.93059010867774e-10	438	438
SLC25A31	-0.155903251876476	0.00106214032029725	0.00150314887025731	438	438
KCNMB4	0.140466164127274	0.00321957031374334	0.00438129344763219	438	438
FUT2	-0.245469390000923	1.96709758620113e-07	3.7689401961868e-07	438	438
RABL5	0.322372765903946	4.74873760050319e-12	1.30647242826729e-11	438	438
FZD4	0.219809441325131	3.41656360309926e-06	5.91634439294238e-06	438	438
GALNS	0.402963839628086	1.57028843889617e-18	7.11147551003675e-18	438	438
PNMA3	-0.37283343581926	6.83370308549171e-16	2.52272999863554e-15	438	438
STX6	0.456926978697842	5.58408514254786e-24	3.92090689717559e-23	438	438
HIST1H1C	0.128075840286278	0.00727840384657784	0.0095935353678295	438	438
CIDEB	0.319038548096889	8.06489135346172e-12	2.17996457190541e-11	438	438
CASP4	0.458560769549831	3.68374355555976e-24	2.6186328155874e-23	438	438
PDK3	0.440265131439562	3.42618676082328e-22	2.09007806351742e-21	438	438
WIT1	-0.0357149680229132	0.4559327547132	0.49015691544947	438	438
TPR	0.136268081761768	0.00427573739055992	0.00575740016293442	438	438
MTX2	0.491216284094823	5.54253325128017e-28	5.47075290261605e-27	438	438
HIST1H2BH	0.211272262198805	8.21888666095893e-06	1.38093809364124e-05	438	438
BRD3	-0.0719912191760417	0.132501169651579	0.153775933398642	438	438
HIST1H2BO	-0.00571682994176217	0.905034941028337	0.914528048994145	438	438
SERPINA3	0.111023630223165	0.020120042324221	0.0254956907995653	438	438
UBXD6	0.572251119368658	1.83358560291105e-39	5.07587076557584e-38	438	438
HOXB7	0.126929837198817	0.0078229141314547	0.0102819834065682	438	438
C7orf23	0.615440522599158	5.25568707094592e-47	3.24558890811953e-45	438	438
KIAA0143	0.513198394309214	8.49118843688839e-31	1.06733706844478e-29	438	438
KCNJ16	0.0981231012046578	0.0401063664890139	0.0492616141636787	438	438
STAB2	-0.115343909889006	0.0157293024003511	0.0201373867217763	438	438
TNPO2	-0.00484817278044708	0.919411236625494	0.927343170403233	438	438
CENTG1	-0.154984392927578	0.00113793522807789	0.00160663806032524	438	438
IRF9	0.241474181723545	3.135283443202e-07	5.90476747310579e-07	438	438
MCPH1	0.258951347507582	3.84078844632572e-08	7.83645789065644e-08	438	438
FABP2	-0.412622780705389	1.95582368732631e-19	9.52751975840752e-19	438	438
C9orf3	0.273929463120122	5.59651645932443e-09	1.2251090929501e-08	438	438
FBXL4	0.553039836287339	1.87662454872831e-36	3.93839271191052e-35	438	438
LBH	0.268180393271921	1.18876735618237e-08	2.5336524784333e-08	438	438
MYO1D	0.115842280930231	0.0152813105440584	0.019595095471361	438	438
PTDSS2	0.176518631671129	0.0002048980861387	0.000308191700384989	438	438
BMP2K	0.479496498098624	1.45578891699582e-26	1.28054128111495e-25	438	438
NFU1	0.537868110816365	3.2825069629281e-34	5.60680125497591e-33	438	438
UGT8	-0.0353304237708444	0.460801137499589	0.494869107087314	438	438
SLC25A23	0.134980124894812	0.00465751719162962	0.00624355137722408	438	438
MAPK4	-0.176382127398802	0.0002072734882574	0.000311647814408242	438	438
HINT1	0.42958153029584	4.26945311850775e-21	2.36271849508595e-20	438	438
GLP2R	-0.156501698489947	0.00101530831573614	0.00143907047293957	438	438
WNT7B	-0.13805779467793	0.00379214740649353	0.00513205653731121	438	438
SETD4	0.459286550542283	3.05999493460082e-24	2.18555510097646e-23	438	438
CHCHD2	0.354001115255128	2.23743121419714e-14	7.39789859455297e-14	438	438
DYNLT3	0.331754642996048	1.03268728012366e-12	2.98646018906079e-12	438	438
FKBP11	0.369704423232839	1.23977851920707e-15	4.49952167820722e-15	438	438
NDP	0.347500224506725	7.07714689378691e-14	2.23976354520321e-13	438	438
RHOBTB1	0.337051249648829	4.2632196848234e-13	1.27042047623468e-12	438	438
FLII	0.442389735230132	2.05246773697575e-22	1.27073606625511e-21	438	438
SLC4A4	0.194509561331077	4.16089298213589e-05	6.61633081881426e-05	438	438
RPL38	0.0885481404128281	0.0640950747753579	0.0772373551931212	438	438
HTF9C	0.1481405245418	0.00187937260622261	0.00260910824580732	438	438
RPS16	0.275473741570147	4.55747507197542e-09	1.00404527655924e-08	438	438
AP2A2	0.271989718376393	7.23044860254181e-09	1.56966039429977e-08	438	438
CHPF	0.290684791373507	5.62520174272914e-10	1.32379674391136e-09	438	438
CSNK2A1	0.412506428970116	2.00633257622017e-19	9.75777741633415e-19	438	438
MAP7D1	0.338454695220443	3.36268035709641e-13	1.01157623932438e-12	438	438
FKBP6	-0.323409900792705	4.02205258709474e-12	1.11111624807972e-11	438	438
ZNF214	0.107297909593898	0.0247265399651088	0.0310584118347596	438	438
DDX56	0.303460304128659	8.79200001014767e-11	2.20799299524918e-10	438	438
TWIST1	0.140266188883709	0.00326393735768535	0.00443865992786527	438	438
EPO	-0.3806295510778	1.50592694154869e-16	5.8573553714888e-16	438	438
MRPS18B	0.522926665595841	4.13515979211946e-32	5.84455331181955e-31	438	438
ZNF682	0.00690522888565166	0.885417967936664	0.897114275969147	438	438
AOX1	0.0916853094464225	0.0551886282317896	0.0668794868840908	438	438
RPL14	0.328354256252264	1.80619647712712e-12	5.13582478809086e-12	438	438
CYR61	0.243771141982303	2.4005588542964e-07	4.56891571415161e-07	438	438
JRKL	0.324021482219881	3.64572568763773e-12	1.01156287397543e-11	438	438
DTNA	0.140642756670074	0.00318084713158583	0.00433055524686903	438	438
MAFF	0.280100164013477	2.44440036542307e-09	5.4937419187056e-09	438	438
LOC51136	0.483323124633301	5.07762086353191e-27	4.6286684662113e-26	438	438
TMOD3	0.454682196856825	9.85360595763899e-24	6.79983512560967e-23	438	438
LY96	0.411279059817282	2.62390940559449e-19	1.26287438298037e-18	438	438
EEA1	0.350468111009776	4.19733462618299e-14	1.35109071287077e-13	438	438
KLK3	-0.19105460945339	5.71744306713949e-05	8.98700553641741e-05	438	438
IL1R1	0.215426370139899	5.38555462023852e-06	9.18465496911376e-06	438	438
HRSP12	0.334946860285349	6.07129419736927e-13	1.79016955741236e-12	438	438
KTN1	0.311706539892032	2.52628045045038e-11	6.58330863110224e-11	438	438
LOH11CR2A	0.418364723433836	5.48865730649018e-20	2.79114912520079e-19	438	438
ARL5A	0.501682867372469	2.68497611423424e-29	2.96628278601914e-28	438	438
MAB21L1	0.217122046325826	4.52116667664502e-06	7.75664469584832e-06	438	438
C20orf59	0.169285914548869	0.000373002542475166	0.000548704692949663	438	438
ADAM2	-0.284194352571015	1.39488583931091e-09	3.18793229777603e-09	438	438
PHKB	0.51450846751	5.68430006823635e-31	7.22812475413961e-30	438	438
CCT6A	0.340456901345061	2.39199975744434e-13	7.26468123055351e-13	438	438
TBC1D8B	0.129492619205012	0.00665223327936976	0.00880578137299886	438	438
FAM13A1	0.318102709266324	9.34652116420591e-12	2.51735199864387e-11	438	438
EHHADH	0.378170404578007	2.4372909920338e-16	9.34113880524223e-16	438	438
LAPTM4B	0.288753808368638	7.38805633744848e-10	1.72349814830598e-09	438	438
TMEM147	0.39891095281552	3.68873887282188e-18	1.61938729517029e-17	438	438
ITGB5	0.419452785736104	4.30219808535977e-20	2.20643395842855e-19	438	438
YIPF3	0.563853401307479	4.01142819868258e-38	9.77846525678859e-37	438	438
FKBP2	0.464716348864362	7.53023010327963e-25	5.64626593422748e-24	438	438
XPO7	0.354495647180457	2.04753627681575e-14	6.78679654429268e-14	438	438
GPR75	0.243363755240132	2.51747136038736e-07	4.78085319693811e-07	438	438
NR1D1	0.300927414187915	1.27957116233658e-10	3.16658362861839e-10	438	438
TRIM5	0.477335842255784	2.62332280622492e-26	2.25321349732956e-25	438	438
TMEM110	0.472265942094464	1.02772166264103e-25	8.38470478422991e-25	438	438
APOC1	0.0935813862344058	0.0503223745094358	0.0612164899325817	438	438
RNASE4	0.466300489732517	4.97847525703636e-25	3.79435436995138e-24	438	438
PARD6B	-0.33572509094916	5.32887140998038e-13	1.57938147966979e-12	438	438
ARID1A	0.164165752558054	0.000561944610185635	0.000813040609858875	438	438
NEK2	0.265257423232179	1.73187255752466e-08	3.63901750788901e-08	438	438
RRAGB	0.426086402639572	9.55921380620122e-21	5.15042741182439e-20	438	438
PCDHGA3	-0.226547599038642	1.66647042528398e-06	2.96157568790875e-06	438	438
HIST2H2BE	0.249007799401082	1.29292230921405e-07	2.51402719966989e-07	438	438
RCN2	0.464184570983352	8.64819693762608e-25	6.46440642600206e-24	438	438
STARD7	0.328451928167041	1.77759575159086e-12	5.06167132671013e-12	438	438
SHMT2	0.318445353375009	8.85572912202324e-12	2.38836931886683e-11	438	438
MLYCD	0.361945975264712	5.28124775975577e-15	1.82854472463999e-14	438	438
KIAA1751	-0.361201734736515	6.05646412491841e-15	2.09074773548494e-14	438	438
NDUFA5	0.483884141120479	4.34620649996561e-27	3.98910203297148e-26	438	438
THAP9	-0.0439952370178164	0.358322754121286	0.392658349725046	438	438
FLVCR2	0.450265922606959	2.97528607634058e-23	1.97075879710084e-22	438	438
RP11-217H1.1	0.651333659764987	3.16364339980066e-54	5.29119358616661e-52	438	438
AP1S1	0.392774092138179	1.31486418781983e-17	5.54397568267733e-17	438	438
NCLN	0.304226189740031	7.84325010735012e-11	1.97839165883348e-10	438	438
SDHA	0.313199158142632	2.00739181930785e-11	5.26530435375848e-11	438	438
SMAD6	-0.168338560023571	0.000402743555054572	0.000591083228515193	438	438
SAV1	0.362467433968389	4.79696940694967e-15	1.66566048438547e-14	438	438
SAT1	0.394640726943618	8.95767716695991e-18	3.83055214646773e-17	438	438
ADAMTS7	-0.474117924334763	6.2574336725595e-26	5.20474489891344e-25	438	438
RPP38	0.484522747138439	3.63970531371664e-27	3.36114504507483e-26	438	438
RCBTB2	0.36604951785683	2.46585214411758e-15	8.77476108731202e-15	438	438
VEGFB	0.434247794880556	1.43430116214951e-21	8.27592457815254e-21	438	438
COLQ	-0.312709083042479	2.16509875125687e-11	5.66908440152972e-11	438	438
RBMS1	0.380860840366454	1.4389508026311e-16	5.61134895248825e-16	438	438
NRXN2	-0.0493837920163277	0.302446085044935	0.334471095243926	438	438
WBSCR16	0.496135404209713	1.35343101595798e-28	1.40864445066258e-27	438	438
DRG2	0.422849663460446	1.99976110799005e-20	1.05711691230975e-19	438	438
KLRB1	0.136212906306954	0.00429149439640456	0.00577474304631844	438	438
DNASE2B	-0.130709361637666	0.00615347396226686	0.00816800412848518	438	438
SAFB	0.103929580236292	0.0296479783361462	0.0369548654511823	438	438
MAPK8IP1	0.0630871580378031	0.187551703630277	0.213267008037375	438	438
RFX2	0.00578448071325113	0.903916558515471	0.913627933325777	438	438
MLLT4	-0.0658623590362217	0.168836356219775	0.193226325945498	438	438
ANKZF1	-0.0544120363279585	0.255811212452937	0.286024013032337	438	438
DUSP8	-0.202013594024315	2.04658849321176e-05	3.33807647775376e-05	438	438
C19orf50	0.286805738411588	9.70653950410954e-10	2.24478872111556e-09	438	438
MEF2C	0.287994645958	8.21922605815339e-10	1.91147006937588e-09	438	438
SENP5	0.204205333771905	1.6551691325529e-05	2.71362106115752e-05	438	438
NFKBIL2	-0.0780965434496955	0.10262416277081	0.120683610164657	438	438
LBR	0.357182072278566	1.26127973254588e-14	4.24492189472261e-14	438	438
CBFA2T3	0.00267830557487797	0.955427282447209	0.960131464176691	438	438
AFF3	-0.253243906806458	7.75733916120081e-08	1.53945085990738e-07	438	438
IL2RG	0.158932378232967	0.000844009554628114	0.00120388956286217	438	438
CCDC51	0.534264407273515	1.07742000847854e-33	1.75091656438578e-32	438	438
COG7	0.308101996264734	4.37831848716413e-11	1.11963710389532e-10	438	438
MYB	0.0116935685436561	0.807201963553847	0.825669061770442	438	438
KLF3	0.377465480481801	2.79590040088134e-16	1.06646286434631e-15	438	438
PLXNA3	0.14562823346626	0.00224784962221909	0.00310170793523115	438	438
KCTD14	0.182076054925587	0.000127231697004078	0.000194901933001286	438	438
FZR1	0.0466275494196157	0.330263469968287	0.363498099383796	438	438
XRCC2	-0.0762145668124719	0.111202364553339	0.130146565287192	438	438
SLC44A4	-0.0761743507390681	0.111391646509638	0.130294143493838	438	438
ESPL1	0.143794413296161	0.00255723616934677	0.00351091528346526	438	438
MMS19	0.333295507009759	7.99745252141044e-13	2.33524062227994e-12	438	438
GMPR2	0.518636586787076	1.58672798844543e-31	2.1372906528926e-30	438	438
ST8SIA5	0.0637938573987121	0.182647015559501	0.207886140015833	438	438
TBC1D19	0.635947071729675	5.15991009568231e-51	5.45049450633389e-49	438	438
CHPT1	0.514963903917519	4.94206770113206e-31	6.30427746366867e-30	438	438
ERBB4	0.0117433514208666	0.806397378695562	0.825012080000453	438	438
TSPAN32	-0.284783042694033	1.28582139511696e-09	2.94650071170283e-09	438	438
MAP4	0.135328409676222	0.00455135441553314	0.00611007913844482	438	438
ACTR3	0.569859581181704	4.45485276622105e-39	1.1842237750736e-37	438	438
UGCG	0.382666579230012	1.00750897576292e-16	3.98045376841766e-16	438	438
GPHN	0.254581406427046	6.58913175589192e-08	1.31928658363078e-07	438	438
ZAP70	-0.126047381904609	0.00826668755765159	0.0108415869711654	438	438
SLC6A2	-0.219526083355437	3.51956923779982e-06	6.08946160367606e-06	438	438
LPP	0.195636978136375	3.74648584736151e-05	5.97789619370973e-05	438	438
PTPRCAP	-0.106958093403659	0.0251887819011836	0.0316159382587088	438	438
IL12RB1	-0.173189893814827	0.000270743704519954	0.000403252404431576	438	438
HIVEP1	0.315479120436201	1.40938566366762e-11	3.74240841496925e-11	438	438
ATRX	0.308141907650542	4.35191805111097e-11	1.11312228486572e-10	438	438
EIF4EBP2	0.408023770234873	5.31789138053574e-19	2.49563710071751e-18	438	438
DFFB	-0.0352809470782778	0.461429615293861	0.495475718127714	438	438
DMRT1	0.167361755902467	0.000435709808870038	0.000636981609616729	438	438
CHST8	0.033970021325396	0.478254387525412	0.512014521210972	438	438
HSPB6	0.360009196011645	7.53716722571874e-15	2.57921476931245e-14	438	438
C14orf109	0.634601117628324	9.66077384862388e-51	9.69458655709407e-49	438	438
IER2	0.163050236559572	0.000613469243405988	0.000885036136227975	438	438
NMB	0.179593309589952	0.00015769026953454	0.00023957938755172	438	438
COX5A	0.39139416129417	1.74351644237343e-17	7.29514419703293e-17	438	438
EIF6	0.440599959837664	3.1611446596477e-22	1.93035010098771e-21	438	438
AIFM1	0.476372016474655	3.40684994653187e-26	2.88707157326789e-25	438	438
WWC2	0.225089587896023	1.950227079145e-06	3.44753882663889e-06	438	438
GSTA1	0.000965503960159115	0.983924700965622	0.98588960301448	438	438
POLR2L	0.329729443312301	1.44190420221562e-12	4.12922958456135e-12	438	438
MRPL4	0.516019772498897	3.57003489665852e-31	4.62759528800451e-30	438	438
SEMG1	-0.255391650282409	5.96611123866587e-08	1.19919732158261e-07	438	438
MPPED2	0.0343690273333514	0.473098349886066	0.507080581159591	438	438
FLJ21062	0.0455739350186893	0.341319822112389	0.375084257882586	438	438
TRAF3IP2	0.272431371254438	6.82201487088202e-09	1.48313238987473e-08	438	438
EPB41L4A	-0.0979086705543797	0.0405458599896264	0.0497811221446861	438	438
LILRA4	-0.0541694953582677	0.257939510945515	0.288109413858259	438	438
LAMA2	0.239902215985049	3.75811650823424e-07	7.04142508046628e-07	438	438
TAF4B	-0.129022225492809	0.00685456336840448	0.00906862800289241	438	438
RLBP1	-0.000178538000278876	0.997027211932752	0.997607119741936	438	438
SLTM	0.337371591972013	4.03888657909269e-13	1.20535990546305e-12	438	438
CD300C	0.155320375784646	0.00110966087064893	0.00156837279393831	438	438
FLJ10404	0.200556880964463	2.35371797639263e-05	3.82193525778317e-05	438	438
RTDR1	0.0438926112645033	0.359446135240639	0.393746052994431	438	438
MALT1	0.552925399614761	1.95310946015286e-36	4.08321946513208e-35	438	438
ARVCF	-0.23748139477343	4.95562607013733e-07	9.1639510344892e-07	438	438
RENBP	0.341308211512841	2.06795800844683e-13	6.32039348673014e-13	438	438
ATXN7L1	-0.209459727126533	9.85784640316528e-06	1.64484115819477e-05	438	438
NID1	0.343278114574541	1.47404317727271e-13	4.54556413334649e-13	438	438
TUBGCP3	0.263262378676209	2.23321442930127e-08	4.64542548931524e-08	438	438
ZNF783	0.0524158527955733	0.273691770038692	0.304912230068085	438	438
ITIH5	0.249181504949636	1.2663497434494e-07	2.4647460175558e-07	438	438
ZNF85	0.152113374118261	0.0014080301450468	0.00197501444457234	438	438
MMP13	-0.0184332681972414	0.700452289779012	0.726390498925152	438	438
KIAA0329	0.065242474419786	0.172890568272736	0.197453359554276	438	438
C8A	-0.225497593830544	1.86647267879522e-06	3.30481752654787e-06	438	438
MGC87042	-0.0153315916935745	0.748992337708858	0.771275697670827	438	438
HOXC13	0.0775664808071397	0.104985378036355	0.123315833233885	438	438
CLGN	0.137556647976995	0.00392230498873271	0.00529867586653795	438	438
SLC25A37	0.128971576766115	0.00687667417577188	0.00909488307794014	438	438
SMARCC2	0.172654481165273	0.000283021789606403	0.000420862977332712	438	438
TFDP2	0.451591113950401	2.1391886868845e-23	1.43350640887385e-22	438	438
POLI	0.523153795725574	3.84893510054828e-32	5.4915730427491e-31	438	438
HCP5	0.251099509462194	1.00582808358456e-07	1.97846811214069e-07	438	438
UCN	0.0103240765634107	0.8294124237116	0.846135581695619	438	438
ZNF764	0.296182613250483	2.55936730004652e-10	6.17262187605851e-10	438	438
USF2	0.414875981180727	1.19134482640497e-19	5.90377547307353e-19	438	438
C20orf24	0.432646718691817	2.08936543508988e-21	1.18904246547034e-20	438	438
FHL3	0.42051787037062	3.38668740452552e-20	1.75408557958264e-19	438	438
SPATA5L1	0.440034326371048	3.62152762832415e-22	2.2070058552773e-21	438	438
JMJD3	0.128412746715558	0.00712490568124083	0.00940768796200681	438	438
MMRN2	0.208105128714094	1.12811181747443e-05	1.87478919486987e-05	438	438
DSP	0.152937594694859	0.00132501113808608	0.00186138405562676	438	438
NDST1	-0.0358117860383284	0.454711584843768	0.489114506894922	438	438
ZNF248	0.00427060128817648	0.928984903576132	0.936293623105438	438	438
PELP1	0.15097491213331	0.00153057188895367	0.00213967340222662	438	438
MBL2	-0.366204973846728	2.39520594916012e-15	8.54103347343387e-15	438	438
ZNF230	0.356744686056282	1.36523302608909e-14	4.57936249186718e-14	438	438
RNF41	0.312243097314149	2.32623051899799e-11	6.07909459847523e-11	438	438
THOC5	0.222616117823951	2.54034933021196e-06	4.45476723961154e-06	438	438
MSN	0.279493875244432	2.65408155879048e-09	5.95499350306596e-09	438	438
SLC9A5	-0.0288834647870643	0.546585509398067	0.579808201565497	438	438
SERINC3	0.395478839296807	7.53371930927596e-18	3.23656967257585e-17	438	438
ZNF434	0.378517671446914	2.27764617420053e-16	8.75995376228771e-16	438	438
MUSK	-0.366142955627825	2.42314843562093e-15	8.63300398276544e-15	438	438
SMARCD1	0.173436445321929	0.000265258720990635	0.000395523219188858	438	438
C11orf75	0.496387686762362	1.25824942263828e-28	1.31184757986235e-27	438	438
ZFP106	0.25748970695867	4.60579257716655e-08	9.34348959134764e-08	438	438
GTF2E1	0.526321971780963	1.40719446315232e-32	2.08174886059953e-31	438	438
RY1	0.616682058642875	3.06440639329999e-47	1.92195738479784e-45	438	438
ATAD2B	0.22599423763964	1.7691657211887e-06	3.13806062962944e-06	438	438
DDOST	0.535717424740847	6.68356721747501e-34	1.10858838061755e-32	438	438
ARHGAP17	0.327685470381406	2.01448285921829e-12	5.70383319790892e-12	438	438
GPNMB	0.261397432814103	2.82697683671063e-08	5.83318284230114e-08	438	438
TTF2	0.432221675308848	2.30802309866222e-21	1.30853173983477e-20	438	438
SFPQ	0.245251906228159	2.01807491032177e-07	3.86353864389424e-07	438	438
GFRA4	-0.198006459922339	2.9993016424059e-05	4.82404038705113e-05	438	438
TIGD6	0.079278225793287	0.0975117995054401	0.114986005644782	438	438
SLC39A14	0.27101296609591	8.21963762674792e-09	1.77512331960722e-08	438	438
AKR1B10	0.123139920895209	0.00989184057686159	0.0128845369633929	438	438
NGRN	0.321970535655932	5.06381782426026e-12	1.38903175944743e-11	438	438
RGS16	0.237171293674665	5.13326964432517e-07	9.47934872825697e-07	438	438
URB1	0.339476735744038	2.82689652273486e-13	8.54669543730181e-13	438	438
GPR137B	0.369719914668544	1.23614745928066e-15	4.48769602190463e-15	438	438
MECP2	0.175590532447576	0.000221564535331215	0.000332678321004799	438	438
PSMA1	0.523292934942718	3.68337162427671e-32	5.28666997610729e-31	438	438
TOP3B	-0.179747217513722	0.000155618937656247	0.000236671286594661	438	438
NFATC4	-0.0287263127426758	0.548770890551017	0.58192136879318	438	438
RAB7L1	0.438695875142704	4.99085631675367e-22	3.00349284189643e-21	438	438
CSN3	-0.077631354183883	0.104694105806639	0.122985701114384	438	438
NOS1	-0.136657901588506	0.00416589404808717	0.00561577254305001	438	438
CA14	0.0966360800089962	0.0432386892092757	0.0529631060378495	438	438
BMPR1A	0.450738460990448	2.64551242547514e-23	1.76201662763117e-22	438	438
YBX2	-0.0885829994141194	0.0639899719184844	0.0771184189193744	438	438
PRL	-0.114937838592962	0.0161027953731661	0.0206024077649454	438	438
SNRP70	-0.0943073826629427	0.0485565307382065	0.0591759683381726	438	438
C6orf130	0.480656355333301	1.05939037988276e-26	9.41489221737873e-26	438	438
KIAA1166	0.141729254027152	0.00295176514160131	0.00402960614841434	438	438
FUBP3	0.420515800582555	3.38826532230423e-20	1.75414836677504e-19	438	438
STAG2	0.25644016435294	5.24384197203942e-08	1.05843689284778e-07	438	438
ACACA	0.108871510310676	0.0226802574233397	0.0285938772772861	438	438
ABCG1	0.356371090429445	1.46064196316897e-14	4.88720492372345e-14	438	438
ATOH1	-0.446564216517108	7.42078903745768e-23	4.77356525582614e-22	438	438
ODF1	-0.262437312995259	2.47928910622444e-08	5.13566222973618e-08	438	438
TMEM127	0.427510904021307	6.89040421583815e-21	3.75959436189954e-20	438	438
CD55	0.341245134720314	2.09041506567951e-13	6.3825502588521e-13	438	438
PLN	0.110028083676628	0.0212713320697369	0.0268923234418658	438	438
RPS23	0.442257933973531	2.11898079974741e-22	1.31056840218584e-21	438	438
LYPLA1	0.581347645463604	5.85633174101399e-41	1.9481200780467e-39	438	438
PRDM9	-0.338087356785424	3.57856579251272e-13	1.0741049170847e-12	438	438
SSX2	0.19200618388404	5.24120350623594e-05	8.26323286489829e-05	438	438
PLUNC	-0.00859214357463888	0.857694536775675	0.872622305834123	438	438
SYNGR3	0.0397840992677768	0.406217121955122	0.441048289837128	438	438
EML1	0.446009991097101	8.50082282951735e-23	5.42484941775558e-22	438	438
LNPEP	0.403311391334201	1.45859978696918e-18	6.61810800101087e-18	438	438
SMAD3	0.309568298303855	3.50385877876525e-11	9.01955267505156e-11	438	438
NUP93	0.293323990422132	3.86253601961442e-10	9.19585977623504e-10	438	438
HISPPD1	0.506191459359023	7.05430574060781e-30	8.19960904714278e-29	438	438
HNRPUL2	-0.0341318924296387	0.476158974324952	0.50999789814294	438	438
YARS2	0.455046653370298	8.98824652281435e-24	6.23122997281119e-23	438	438
TBC1D12	0.246503553811282	1.74119132119798e-07	3.34782466707107e-07	438	438
ZCCHC4	0.411374245368153	2.56996720888479e-19	1.23740684243865e-18	438	438
FBXO22	0.141576239583776	0.0029830927695074	0.00407006606961343	438	438
C16orf24	0.305237466098673	6.74206799700869e-11	1.70814186450618e-10	438	438
ZNF669	0.0641101147411445	0.180483055166058	0.205617497664112	438	438
PTGDR	-0.409911650634428	3.53368410725369e-19	1.68525243641778e-18	438	438
DDX27	0.222224048314174	2.64832866400063e-06	4.63669290082809e-06	438	438
KIAA0409	0.560901802617001	1.16210260761923e-37	2.68085049826643e-36	438	438
ASB8	0.369555140532116	1.27531004604276e-15	4.62429496369978e-15	438	438
MEPE	-0.316361712630393	1.22805128679027e-11	3.27244823977173e-11	438	438
PLP2	0.330284942396399	1.31607116241555e-12	3.78146717676164e-12	438	438
COQ7	0.473038113610918	8.35973492875141e-26	6.88092467614658e-25	438	438
CHMP5	0.541793804744276	8.846681065322e-35	1.57974761800164e-33	438	438
CACNB3	0.151260230174679	0.00149897401889859	0.00209696156314787	438	438
C10orf84	0.119906360966802	0.0120270471169056	0.0155363335530763	438	438
SPO11	-0.330930995134626	1.1831951934998e-12	3.40943683180776e-12	438	438
NEDD4	0.347075863857299	7.62260600654372e-14	2.40417552464116e-13	438	438
THAP11	0.450481150719655	2.82033631269416e-23	1.87430959588648e-22	438	438
ZNF43	0.254697993170501	6.49576480911218e-08	1.3013142543891e-07	438	438
KRT13	0.0700721358252952	0.143163734253147	0.165448914383532	438	438
NEK4	0.46355721073646	1.01791893555625e-24	7.58995654611046e-24	438	438
MRPL19	0.599147537042518	5.02336382415003e-44	2.38154910119743e-42	438	438
RBBP9	0.160334065703934	0.000757796068600863	0.00108545025075432	438	438
PRKAR2A	0.321671578448321	5.31114023594542e-12	1.45587868703061e-11	438	438
IHPK1	0.316584605756199	1.1859866936105e-11	3.16666336240745e-11	438	438
ATP6V0B	0.406725696393034	7.03300130935458e-19	3.27246529239752e-18	438	438
CACNA1E	-0.333275876956743	8.02361179162162e-13	2.34231110775049e-12	438	438
CEACAM8	-0.309620044069176	3.47633888260769e-11	8.95445408007739e-11	438	438
PEX14	0.421496059988677	2.71651068288611e-20	1.41856988912899e-19	438	438
BXDC5	0.586451038866185	8.08595051764838e-42	2.97770691539822e-40	438	438
ZBTB38	0.288179904457288	8.0083838722967e-10	1.86387627735208e-09	438	438
PAFAH1B1	0.403769242279666	1.32332383648308e-18	6.04073754318774e-18	438	438
PCTK2	0.458197223158142	4.04179364775996e-24	2.86470153657006e-23	438	438
LRRC16	0.260631482202309	3.112762164789e-08	6.40093613189705e-08	438	438
OSTF1	0.633035707756439	1.99571069875998e-50	1.89231088460376e-48	438	438
KIAA0323	0.337512210538389	3.94410016195863e-13	1.17911753104036e-12	438	438
FYCO1	0.330240333358836	1.32576631976881e-12	3.80750727943143e-12	438	438
TXNDC13	0.336950898337075	4.33597023254276e-13	1.29114128437883e-12	438	438
PLTP	0.266194441539995	1.53582749981884e-08	3.24236233394434e-08	438	438
SLC25A1	0.416408091793577	8.48620342887447e-20	4.25263677446968e-19	438	438
EZH2	0.250946989216381	1.02449119139935e-07	2.01254860144062e-07	438	438
PLEKHB1	0.0234303154111422	0.62482325968302	0.655192847562397	438	438
GRB7	-0.0440773654747821	0.357425331509394	0.391710578998555	438	438
ZFP37	0.285848395492803	1.1091329783295e-09	2.5532745794387e-09	438	438
MRPL33	0.529996719281944	4.3221010617065e-33	6.70705425065331e-32	438	438
C9orf27	-0.518162931719504	1.83854136364394e-31	2.45996834455559e-30	438	438
PELO	0.62076227895385	5.11658238181456e-48	3.66749315725065e-46	438	438
ARMC1	0.533994122663366	1.17719820527826e-33	1.90791666056e-32	438	438
ZNF154	-0.0918190671784359	0.0548329779637846	0.0664752562810726	438	438
C3orf64	0.435428099092426	1.08553695320716e-21	6.32110057568695e-21	438	438
FLJ10357	0.23723535513291	5.0960772851517e-07	9.41355463534235e-07	438	438
PON1	-0.241164892690069	3.24939770492806e-07	6.11490032235408e-07	438	438
SYT5	-0.0721480502394632	0.131657649450774	0.1528706406987	438	438
TMEM66	0.454179331665378	1.11839973473716e-23	7.65649210102609e-23	438	438
ATP4A	-0.398951402672587	3.65764233526284e-18	1.60632126189771e-17	438	438
HBEGF	0.306584456175112	5.50662335884232e-11	1.40073423082339e-10	438	438
PI4KA	0.227826840229219	1.45046601983354e-06	2.58954956424544e-06	438	438
LEPRE1	0.330686677478533	1.23182595972939e-12	3.54617456539835e-12	438	438
POU2AF1	-0.0478538933589552	0.317688909027198	0.350426842768665	438	438
MRPL12	0.412174521030664	2.15758010734358e-19	1.04680014716484e-18	438	438
GNPDA1	0.475118202167361	4.78041840654889e-26	4.00597066469463e-25	438	438
RASAL1	-0.106875869101927	0.0253017427699996	0.0317511032134572	438	438
ZC3H3	0.14341806575482	0.00262534209104803	0.00360072545107066	438	438
DDAH1	0.0233194747796623	0.626462439883272	0.656615954484669	438	438
MGAT1	0.542879787597799	6.1366429871242e-35	1.11627575303549e-33	438	438
TIPARP	0.388189230125518	3.34061363759484e-17	1.37436520068046e-16	438	438
UGT2B15	-0.140632732389405	0.00318303387805539	0.00433304250051357	438	438
DNASE1L3	-0.025968393106968	0.587807101268451	0.619876794244214	438	438
CHEK1	0.375691143867676	3.94397491387354e-16	1.48695510059065e-15	438	438
ZNF8	0.205682424423116	1.4326939333054e-05	2.36400388392212e-05	438	438
TXNDC1	0.630587309251928	6.15591602222506e-50	5.61587429845713e-48	438	438
CKB	-0.0695943508297914	0.145917688604292	0.168453725066905	438	438
RTN3	0.177240684660509	0.000192751396799628	0.000290647673461196	438	438
IPO8	0.162494761306837	0.000640729078737655	0.0009238098139558	438	438
FZD2	0.299938754096956	1.47996415465351e-10	3.6400588950853e-10	438	438
PART1	-0.13652317863706	0.00420356435371697	0.00566528505287742	438	438
PSMB6	0.465975775733869	5.42013077462219e-25	4.12053123661618e-24	438	438
MAP3K14	0.298711791649201	1.77147591291406e-10	4.32349269219924e-10	438	438
PCDHB8	0.00343535060492076	0.942847564754394	0.948598076261376	438	438
PHC3	-0.0998416079639698	0.0367274799758516	0.0453036888654878	438	438
PPP1R8	0.362690818460168	4.60309737971795e-15	1.60157465029077e-14	438	438
NOVA2	-0.16532107242909	0.000512837655070564	0.000745124401829118	438	438
TNFRSF11B	0.226884241798921	1.60681486765895e-06	2.85893390016979e-06	438	438
GOLPH3	0.490414216871804	6.95989262593396e-28	6.82500219881895e-27	438	438
LOC51233	0.0469970379693476	0.326441495721401	0.35955442161137	438	438
GGTLA4	-0.0369607362563387	0.440360792469389	0.474610638406549	438	438
PDE6D	0.374743826276263	4.73512145208248e-16	1.77246914908229e-15	438	438
TTLL1	0.249238597135806	1.2577316278604e-07	2.44836797004444e-07	438	438
ZNF117	-0.000435337933304365	0.992751388195863	0.993659065468754	438	438
NKRF	0.37798966075159	2.5246804700219e-16	9.66376421487721e-16	438	438
CLK2	0.167886189352665	0.00041771085689593	0.000612005613668425	438	438
TNFSF15	-0.0922279570114371	0.0537575667332761	0.0652240421765351	438	438
DUSP2	0.0165697584791023	0.729483910424243	0.753770829700424	438	438
HSD17B11	0.543675988639261	4.68921748700172e-35	8.64740535658112e-34	438	438
SECISBP2	0.198098715779443	2.97327885079799e-05	4.78410260840585e-05	438	438
PPAP2C	0.0983114155137373	0.0397237282263101	0.0488165256966247	438	438
GABRR2	-0.233879351903912	7.43832558984829e-07	1.35530816693831e-06	438	438
LOC51145	-0.194564639220412	4.13967925898935e-05	6.58433729187027e-05	438	438
PIK3C3	0.586959286894999	6.62610533126804e-42	2.46270248145462e-40	438	438
DHDDS	0.472578384176777	9.45398097387048e-26	7.74454686308492e-25	438	438
CTSW	-0.0255041060489984	0.594502515007636	0.626498581055565	438	438
NEFM	-0.041509568385441	0.386149179364979	0.42096762791174	438	438
TNNC2	-0.30321665469202	9.11661869714909e-11	2.28475176589114e-10	438	438
ANKRD28	0.0762120220734531	0.111214334181522	0.130146565287192	438	438
MRPL28	0.482538121084938	6.30914504822392e-27	5.69525672194246e-26	438	438
STMN3	-0.0590463690206599	0.217466134573627	0.245428977744669	438	438
SYN1	-0.0133848234651963	0.779987269121108	0.800256172340153	438	438
RAB14	0.377781512760976	2.6291373210667e-16	1.00444389658265e-15	438	438
PIGV	0.529008137736256	5.9460394462663e-33	9.06357050784035e-32	438	438
CDK2AP2	0.547803662946191	1.14919709926429e-35	2.23926075555673e-34	438	438
ZIM2	-0.121450355769988	0.0109613824475436	0.0142039134222878	438	438
APBB1	-0.0398894499470933	0.404974343093772	0.439778252280206	438	438
SND1	0.103297886976262	0.0306589039870004	0.0381754236181841	438	438
C1orf123	0.484416485899286	3.74884308446614e-27	3.45927727380393e-26	438	438
B4GALT1	-0.300984742466743	1.26879994666782e-10	3.14186488952785e-10	438	438
CHD3	-0.0381625327119324	0.425630776544846	0.460093878918585	438	438
RNASE2	0.313087342879192	2.04235623511197e-11	5.35468186005188e-11	438	438
BCAP31	0.498728605472967	6.37747226502562e-29	6.77824545590807e-28	438	438
SLC25A44	0.177261890351857	0.00019240507294558	0.000290234484330536	438	438
CXXC1	0.25452834128296	6.63205607719556e-08	1.32685195682985e-07	438	438
PIB5PA	-0.0291448913413698	0.542959613985276	0.576215710902502	438	438
CD40	0.218593515645014	3.87993956438218e-06	6.68702336257195e-06	438	438
FAT2	-0.0640809467925067	0.18068183605339	0.205805019840609	438	438
DYNC1LI2	-0.0676882907706353	0.157307548993909	0.180908939450354	438	438
GDI1	0.1486954045303	0.0018058368371824	0.00251223280884363	438	438
ZNF81	-0.298643738008713	1.78918569215972e-10	4.36229481777432e-10	438	438
VSNL1	0.0289822284281397	0.545214288300377	0.57845554711129	438	438
PIH1D1	0.258760109445104	3.93340729726062e-08	8.01728007339411e-08	438	438
KRTAP5-9	-0.172348294800569	0.00029027496527096	0.000431329113005047	438	438
FLJ10081	-0.0407697250112334	0.394678926357783	0.429411242428661	438	438
CS	0.260788910700374	3.051832324663e-08	6.2788595341862e-08	438	438
ZNF318	0.300655070117816	1.33196952293351e-10	3.28949487185508e-10	438	438
IGFBP7	0.186423431387282	8.67787980221327e-05	0.000134421184175781	438	438
ZNF609	0.0427733542418011	0.37184076120375	0.40617801582144	438	438
SIRT4	0.133948497291043	0.00498521153563003	0.00666947198223051	438	438
SCN4A	0.0786326585112803	0.1002790095728	0.118087212328932	438	438
ARHGAP4	0.0375327821786884	0.43331338152768	0.467852572433993	438	438
EHMT2	0.0618770196373901	0.196174255294575	0.222756283098281	438	438
UFD1L	0.320244291891322	6.664152614694e-12	1.81273381039406e-11	438	438
EXOSC10	0.039228086190826	0.412813678764337	0.447524515635591	438	438
ECE2	-0.211844314849498	7.7579519168753e-06	1.30586045545167e-05	438	438
ERMP1	0.315013347754886	1.51536014336257e-11	4.01672173593925e-11	438	438
OVGP1	-0.14473975907184	0.00239320437447011	0.00329472585770767	438	438
GTPBP3	0.168543052023226	0.000396142860559715	0.000581821237572886	438	438
FAM82C	0.399897526605472	2.99957530202837e-18	1.32748569595831e-17	438	438
PACS2	0.216667628988475	4.73883448297002e-06	8.11505188337955e-06	438	438
C19orf36	-0.0295292995557762	0.537649784597138	0.571371638491002	438	438
UNC84A	0.330331533485792	1.30601925220399e-12	3.75348062888795e-12	438	438
ARL4C	0.272781374577365	6.51430635911118e-09	1.41931024382878e-08	438	438
SCD5	0.0142694976234033	0.765855643639358	0.787031375721553	438	438
ATG4B	0.450038907512586	3.14782622768536e-23	2.08046780646472e-22	438	438
LASS6	0.295834721241436	2.69147960855736e-10	6.47827252573411e-10	438	438
LSG1	0.447068545815229	6.55628514354028e-23	4.24694920379301e-22	438	438
MAL	0.00243033812895623	0.959550284799342	0.963952993205446	438	438
GPR22	-0.123053944947739	0.00994394178141318	0.0129481992789552	438	438
WDR5B	0.399274789833712	3.41813287577745e-18	1.50387855645276e-17	438	438
GALR1	0.106408525958479	0.025952118790237	0.0325265835212359	438	438
AQP4	0.205074300853935	1.52060844833912e-05	2.50289323877798e-05	438	438
C17orf60	0.327001396557519	2.25177789321851e-12	6.35628443275604e-12	438	438
HDAC7A	-0.0997203459096805	0.0369577100715758	0.0455661661392358	438	438
GRIN2C	-0.0347943866573558	0.467635506611222	0.501582503840059	438	438
ARMC8	0.469592556529211	2.09227186124226e-25	1.6543097671096e-24	438	438
SLC47A1	0.300960148376658	1.27340998647257e-10	3.15263220746356e-10	438	438
DMPK	0.144791479379151	0.002384513353833	0.00328313626879224	438	438
CCRN4L	-0.144889805136887	0.00236807016708561	0.00326198821231353	438	438
CBR4	0.277188860093448	3.62251615859907e-09	8.04543334228146e-09	438	438
KIFC1	0.0878362887510127	0.0662726187893791	0.0797735781149243	438	438
LHX5	-0.329206220856602	1.57114271982219e-12	4.49185675026089e-12	438	438
SMC1A	0.387990214404417	3.47744841571062e-17	1.4262749939369e-16	438	438
LPXN	0.478962743835208	1.68440788670213e-26	1.47517380157579e-25	438	438
TRPC7	-0.206615406496134	1.30714544481538e-05	2.15950685230714e-05	438	438
SERPINA1	0.370543355630147	1.05745457537469e-15	3.85524311131154e-15	438	438
SMYD5	0.292204214598103	4.53261752150495e-10	1.0746560384714e-09	438	438
RPS13	0.454719556897493	9.76124516468591e-24	6.73996068079975e-23	438	438
CRHR2	-0.102470685974475	0.0320272016165214	0.0397967987587786	438	438
TUSC2	0.523108384123879	3.90454858326787e-32	5.55775106852384e-31	438	438
PRKAA1	0.465723621013724	5.78958508406465e-25	4.38755088623704e-24	438	438
FADS2	0.0824434712088336	0.0848129087995963	0.100750751246545	438	438
ENAH	0.179026335550277	0.000165545955744821	0.000251102708033649	438	438
PRO1768	-0.419110814137455	4.64490216777446e-20	2.37511303203142e-19	438	438
KIR3DL2	-0.375838306036526	3.83333502606371e-16	1.44614725513343e-15	438	438
APBA2BP	0.251732886676876	9.31774127950522e-08	1.83790729709749e-07	438	438
ATP2C1	0.572217915094579	1.85641717983463e-39	5.12728799990106e-38	438	438
ALDH1A2	-0.0851851440894664	0.0749227850070705	0.0896037518179703	438	438
RNF103	0.363557720484167	3.92090640644502e-15	1.37174767421298e-14	438	438
AHCY	0.308998958028727	3.82103364013693e-11	9.80875870699828e-11	438	438
CROT	0.381181101489048	1.351019396316e-16	5.2838504613307e-16	438	438
PABPC3	0.162966421226989	0.000617512375872136	0.000890762341908513	438	438
ALG12	0.101172112434957	0.0342803289637691	0.0424345930696656	438	438
EGR1	0.0977637646155439	0.0408451549999513	0.0501383645779219	438	438
THSD1	0.250392908164972	1.09514281689285e-07	2.14399444009489e-07	438	438
CCL17	-0.370373380124924	1.09213098339252e-15	3.97925606717479e-15	438	438
BZRPL1	-0.195877678561731	3.66322050377837e-05	5.84891292846713e-05	438	438
KHK	0.202251668042661	2.00015997528994e-05	3.26500290395031e-05	438	438
ESRRG	0.263365264259893	2.20423835345895e-08	4.58832121907566e-08	438	438
SLC12A2	0.450071348164136	3.12257854929692e-23	2.06604895003481e-22	438	438
CNGA1	-0.248122038139329	1.43699918665897e-07	2.78339137940282e-07	438	438
RDH5	0.265821594381456	1.61111608213364e-08	3.39535524344649e-08	438	438
CD58	0.578412802152563	1.80013679572426e-40	5.60135588995131e-39	438	438
PTGFR	-0.0998740610730993	0.036666070902649	0.0452390190378791	438	438
CCDC48	-0.278433494699567	3.06349945351056e-09	6.84300879598854e-09	438	438
CCDC76	0.41155322745755	2.47147749197757e-19	1.19236906884591e-18	438	438
CDR2	0.483566748157819	4.7461535709219e-27	4.33635669962379e-26	438	438
ZIC4	-0.242289134598776	2.85276550874097e-07	5.39462975129691e-07	438	438
SELE	-0.0114965264771886	0.810388520867761	0.8285531132866	438	438
OR1G1	-0.32444307578139	3.40657264988231e-12	9.47389095840249e-12	438	438
EXOSC9	0.44586957724368	8.79820953823571e-23	5.60275194391509e-22	438	438
PSMC6	0.508451464894003	3.58268166834657e-30	4.30995530971323e-29	438	438
ABCB1	0.23288596931827	8.31037680647178e-07	1.50940509055103e-06	438	438
GPR12	-0.213336887737628	6.66842992850572e-06	1.12766792864859e-05	438	438
KIAA0196	0.649276621726183	8.71885814885006e-54	1.36353882894094e-51	438	438
PCDHA2	-0.253559705466189	7.46470027316178e-08	1.48455690651386e-07	438	438
SSR3	0.653631899302222	1.00976958672611e-54	1.78818314166997e-52	438	438
MSI1	0.0224115602790364	0.639957930139119	0.669537219351457	438	438
TRAT1	-0.0728322469078904	0.128026117626135	0.148898059537755	438	438
CC2D1A	0.116574381674693	0.0146435223631523	0.0187992853195182	438	438
PLAGL1	0.264992343303857	1.7915920209437e-08	3.7612188138431e-08	438	438
LLGL1	0.166299614924381	0.000474394626113997	0.000690769055340357	438	438
KLF6	0.337627392880462	3.86808434855152e-13	1.15754154386823e-12	438	438
MTF1	0.214430004655263	5.96476219426946e-06	1.01402763044372e-05	438	438
RNF2	0.182197348650626	0.000125895465978523	0.000192928633407148	438	438
tcag7.1314	0.340685512078229	2.30039923814557e-13	6.99530495599721e-13	438	438
NR5A1	-0.486345107602124	2.18935593755153e-27	2.05009519440089e-26	438	438
THBD	0.284405015310039	1.3548626299506e-09	3.1005807278345e-09	438	438
ABCD2	0.251127709048006	1.0024135593616e-07	1.97239609180268e-07	438	438
ITGB7	-0.00511742476631833	0.914952079841601	0.923154834139301	438	438
DNAJC7	0.235496561625368	6.20349914233771e-07	1.13806423936671e-06	438	438
CCDC81	-0.060848819833897	0.203724970525495	0.23076437729922	438	438
TM2D3	0.356712437276514	1.37322177019576e-14	4.60365717057276e-14	438	438
HUWE1	0.247886038939653	1.47792457616625e-07	2.85852356989944e-07	438	438
CDH17	-0.167080500518335	0.000445657410658154	0.000650971195917697	438	438
CD180	0.172341955342457	0.000290426956731103	0.000431501716589259	438	438
FAAH	-0.105847972410849	0.0267511656690353	0.0334757910201105	438	438
IL17A	-0.367663469379559	1.82208362346926e-15	6.53605331957606e-15	438	438
POLA1	0.316429350542963	1.21513502659146e-11	3.24018068871001e-11	438	438
TMPO	0.31887157479463	8.2802412953528e-12	2.23767203049009e-11	438	438
LYRM5	0.267866700079375	1.23802429969297e-08	2.63583603552029e-08	438	438
GNAT3	-0.359862431666283	7.74231548153025e-15	2.64565729366025e-14	438	438
TM7SF2	0.269401736126075	1.0144496723685e-08	2.1721200132755e-08	438	438
FLOT2	0.424259351450463	1.45141792103718e-20	7.73704055118626e-20	438	438
MAP4K1	-0.19008793257285	6.24287065030377e-05	9.77462597464023e-05	438	438
HDGFRP3	0.409420081677364	3.93148915941762e-19	1.86978643197895e-18	438	438
RRAS2	0.511614442633278	1.37622700843197e-30	1.70850779747813e-29	438	438
OXCT1	0.29791452676621	1.99010517135274e-10	4.83552188729413e-10	438	438
LTBP2	0.255052685178255	6.21950190787503e-08	1.24783808688156e-07	438	438
ARPC5	0.551723461894877	2.96853678156924e-36	6.06912053033221e-35	438	438
SV2B	-0.050942491907692	0.287423146487716	0.318999956682495	438	438
ZDHHC4	0.586041918940011	9.4891551605431e-42	3.43148367697478e-40	438	438
CYP2A6	-0.0733777007898392	0.125186994425788	0.145793209562412	438	438
PDE9A	0.202004729569251	2.04833680776791e-05	3.34047560118379e-05	438	438
ABCA8	0.201526488745125	2.14478813285231e-05	3.49445794828948e-05	438	438
NDUFS2	0.329427529080833	1.5151522947661e-12	4.33589922375793e-12	438	438
UBR5	0.353237325420529	2.56511846386589e-14	8.43505093988887e-14	438	438
FLJ22662	0.408856084709186	4.44240720123635e-19	2.10529191331319e-18	438	438
GP6	-0.332632545392038	8.92880825571997e-13	2.59586453441284e-12	438	438
CRYBA2	-0.118129496330706	0.0133658373807668	0.0172140549453683	438	438
LEF1	0.357743735613073	1.13910889588886e-14	3.8498875454094e-14	438	438
ZNF20	0.362575479478458	4.70221840334015e-15	1.63417356458938e-14	438	438
CTPS	0.333352409261704	7.92209432005779e-13	2.31492016020713e-12	438	438
EPS8L1	-0.183134950753868	0.000116002402629024	0.00017822160403913	438	438
EYA1	-0.0162903793976908	0.733871074317791	0.757718895390109	438	438
SERPINB2	0.0524075484850938	0.273767890325697	0.304968819176877	438	438
MAPK14	0.514857954939258	5.10567902555661e-31	6.506093843995e-30	438	438
GTF2F2	0.354414372779257	2.0776219789822e-14	6.88083714821333e-14	438	438
ZNHIT4	0.221098924028535	2.9831153904425e-06	5.20166167560217e-06	438	438
PLA1A	0.0282322698192783	0.555668997508897	0.588717760689964	438	438
RNF113A	0.408044242378392	5.29444656545586e-19	2.48657275901792e-18	438	438
HPR	0.18039547457491	0.0001471714626169	0.000224447663732613	438	438
CLCN2	0.00866906637906021	0.85643425035115	0.871487345168882	438	438
SATB2	0.231815747305373	9.35946631929771e-07	1.69356413849712e-06	438	438
ANXA6	0.239898394156416	3.75976674037051e-07	7.04342113994115e-07	438	438
KCNJ9	-0.348921053317063	5.51492904727735e-14	1.75875994669793e-13	438	438
EMID1	0.143725322105561	0.00256961732921681	0.00352710952677862	438	438
DPM3	0.220061070839547	3.32751242971156e-06	5.76711351159854e-06	438	438
SLC25A13	0.545097392864832	2.8956971392175e-35	5.4827020362354e-34	438	438
KRT24	-0.186565575533766	8.56872172013912e-05	0.000132832835934494	438	438
SMPD1	0.427921235057695	6.26851771358478e-21	3.42648616917785e-20	438	438
COL6A2	0.152802648148794	0.00133828785403701	0.00187915838832948	438	438
TH	-0.182570335523331	0.000121868582861214	0.000186876540788837	438	438
MOCS3	0.227220325274922	1.54930214403264e-06	2.7594581302235e-06	438	438
ANKS1B	-0.119017973198079	0.0126808316960404	0.0163563169755483	438	438
GPR126	0.197354301515418	3.18950422309673e-05	5.11833820023065e-05	438	438
ZC3H12A	0.257968164390493	4.34045762166545e-08	8.82454679724724e-08	438	438
TMEM47	0.193005467132281	4.78155062095812e-05	7.56827452386668e-05	438	438
C17orf71	0.578960710837965	1.46094663061367e-40	4.58143732444006e-39	438	438
HIST1H2BN	-0.124943784634204	0.00885317869907411	0.0115742023552546	438	438
RAPGEF1	-0.315516791444045	1.4011379940904e-11	3.72132856745403e-11	438	438
HSF2BP	0.0171156785816861	0.720936722590634	0.745835052700723	438	438
MAP3K8	0.379869595754588	1.74828702340608e-16	6.77158968666968e-16	438	438
AKAP10	0.263179660453877	2.25677756977581e-08	4.69038928119439e-08	438	438
DLG4	-0.0597055968067197	0.21236538475884	0.23996471457877	438	438
STC1	0.15470894781941	0.00116160854147513	0.00163948547309464	438	438
RPAP3	0.629598295352346	9.67516986522772e-50	8.69465638187106e-48	438	438
STOM	0.31719590343802	1.07770995623696e-11	2.88844497952493e-11	438	438
MUPCDH	-0.447851612963145	5.40701066939436e-23	3.52715181369701e-22	438	438
TMEM14A	0.536988254109221	4.39346104734057e-34	7.42020447855192e-33	438	438
TCP11L1	0.42324822244633	1.82680722989248e-20	9.69947648252434e-20	438	438
CWF19L1	0.229663668399513	1.18665250326186e-06	2.13310485808021e-06	438	438
MYH3	-0.3686069989526	1.52548685864428e-15	5.50491841528153e-15	438	438
GPKOW	0.323879470925534	3.72991761998803e-12	1.03325668230724e-11	438	438
YY1AP1	0.291115742118742	5.29167805692699e-10	1.247257529096e-09	438	438
SPON1	0.0832653330935602	0.0817434898029285	0.0973741323777688	438	438
SULT1A1	0.305159178102924	6.82163629125859e-11	1.72721076996081e-10	438	438
RAB23	0.542187146491323	7.75018463952771e-35	1.39503323511499e-33	438	438
PLA2G4A	0.461182319913247	1.8808778339361e-24	1.37603468264025e-23	438	438
MAPRE3	0.0486822636239434	0.309374389065033	0.341881838407004	438	438
SPEF1	-0.0810010676618384	0.0904239564015726	0.107036791800623	438	438
GGPS1	0.560871397105779	1.17484097978514e-37	2.70505450833129e-36	438	438
C19orf42	0.544227718641058	3.89008479743299e-35	7.22907424856297e-34	438	438
MAP2K2	0.1203445990417	0.0117156445505967	0.0151438161956081	438	438
HIST1H2BB	-0.200539528344363	2.35762727084102e-05	3.82776696716565e-05	438	438
ELN	0.186573721482949	8.56250546234598e-05	0.000132753560934171	438	438
RNF19B	0.472746081892253	9.03934598656501e-26	7.42002756443189e-25	438	438
MPI	0.514357344327555	5.95416593536797e-31	7.56329812169843e-30	438	438
MEPCE	0.308769570818662	3.95658812313357e-11	1.01480796972896e-10	438	438
TLR8	0.0983382041537582	0.0396695476887732	0.0487549186842424	438	438
PCDHA9	-0.229553973711869	1.2010208597815e-06	2.15828879174584e-06	438	438
ABCC3	0.167160163576885	0.000442818608696819	0.000646903031169124	438	438
HLA-DMB	0.270997387174025	8.23643125317734e-09	1.77843114848057e-08	438	438
RRAGA	0.216054976954809	5.04817617080841e-06	8.62760962941738e-06	438	438
CARS2	0.378785955710744	2.16138717568903e-16	8.32877579828715e-16	438	438
ANGEL1	0.21420861887755	6.10129301788349e-06	1.03598097181829e-05	438	438
CLUL1	0.0951652219656152	0.0465371380217634	0.0568184341537134	438	438
RHAG	-0.212182330843939	7.49728257037865e-06	1.26304248338696e-05	438	438
C9orf95	0.501342949468649	2.9672633404203e-29	3.26317672560194e-28	438	438
C14orf143	0.434019596507864	1.51348757300399e-21	8.71195858227247e-21	438	438
CPN1	-0.347121260371011	7.56234223036754e-14	2.38641837363957e-13	438	438
ELA3B	-0.194570964501923	4.13724957965757e-05	6.58134206581724e-05	438	438
[truncated: 10,043 more rows]
