# Supplementary material for: Cuproptosis key gene FDX1 is a prognostic biomarker and associated with immune infiltration in glioma
Source: Front Med (Lausanne). 2022 Nov 29;9:939776. doi: 10.3389/fmed.2022.939776 (PMC9745336; doi:10.3389/fmed.2022.939776)
Supplement: Supplementary file 2 [file Data_Sheet_2.CSV]

geneSet	description	link	enrichmentScore	normalizedEnrichmentScore	pValue	FDR	size	plotPath	leadingEdgeNum	leadingEdgeId	userId
GO:0030215	semaphorin receptor binding	http://amigo.geneontology.org/amigo/term/GO:0030215	-0.5574358401710962	-2.1384183436922197	0	0	21	./Project_1652093631_GSEA/GO_0030215.png	7	80031;57715;10501;223117;10500;8482;23616	SEMA3D;SEMA4G;SEMA6B;SEMA6C;SEMA6D;SEMA7A;SH3BP1
GO:0042165	neurotransmitter binding	http://amigo.geneontology.org/amigo/term/GO:0042165	-0.5034384258706254	-2.188827165865116	0	0	46	./Project_1652093631_GSEA/GO_0042165.png	24	2742;6539;3359;3358;1136;3361;43;1393;1142;1401;2741;1146;2904;6540;1144;8001;27232;3354;3350;60482;2902;1143;3351;1137	ACHE;CHRNA3;CHRNA4;CHRNB3;CHRNB4;CHRND;CHRNG;CRHBP;CRP;GLRA1;GLRA2;GLRA3;GNMT;GRIN1;GRIN2B;HTR1A;HTR1B;HTR1E;HTR2C;HTR3A;HTR5A;SLC5A7;SLC6A12;SLC6A13
GO:0019825	oxygen binding	http://amigo.geneontology.org/amigo/term/GO:0019825	-0.5872814472203598	-2.2898121209047355	0	0	23	./Project_1652093631_GSEA/GO_0019825.png	10	1576;7054;1586;3050;3049;1543;1562;1571;1572;58157	CYP17A1;CYP1A1;CYP2C18;CYP2E1;CYP2F1;CYP3A4;HBQ1;HBZ;NGB;TH
GO:1901338	catecholamine binding	http://amigo.geneontology.org/amigo/term/GO:1901338	-0.7802343357230402	-2.320833785153419	0	0	14	./Project_1652093631_GSEA/GO_1901338.png	10	155;152;7054;1812;151;6531;1814;153;1816;1815	ADRA2B;ADRA2C;ADRB1;ADRB3;DRD1;DRD3;DRD4;DRD5;SLC6A3;TH
GO:0008527	taste receptor activity	http://amigo.geneontology.org/amigo/term/GO:0008527	-0.8794719510713768	-2.6696561204492837	0	0	11	./Project_1652093631_GSEA/GO_0008527.png	10	50834;50831;50839;50836;50840;50837;50838;50832;50833;50835	TAS2R1;TAS2R10;TAS2R13;TAS2R14;TAS2R16;TAS2R3;TAS2R4;TAS2R7;TAS2R8;TAS2R9
GO:0099589	serotonin receptor activity	http://amigo.geneontology.org/amigo/term/GO:0099589	-0.7468021575064172	-2.685095393944689	0	0	22	./Project_1652093631_GSEA/GO_0099589.png	15	3358;3361;3352;26532;59340;11255;26538;3363;3360;1133;3354;1129;3350;3351;1815	CHRM2;CHRM5;DRD4;HRH3;HRH4;HTR1A;HTR1B;HTR1D;HTR1E;HTR2C;HTR4;HTR5A;HTR7;OR10H2;OR10H3
GO:0016917	GABA receptor activity	http://amigo.geneontology.org/amigo/term/GO:0016917	-0.7428064498041422	-2.715733905596487	0	0	19	./Project_1652093631_GSEA/GO_0016917.png	16	2554;2557;2564;2566;9568;2558;2569;2550;2567;2559;2562;2561;2568;2570;2556;55879	GABBR1;GABBR2;GABRA1;GABRA3;GABRA4;GABRA5;GABRA6;GABRB2;GABRB3;GABRE;GABRG2;GABRG3;GABRP;GABRQ;GABRR1;GABRR2
GO:0008066	glutamate receptor activity	http://amigo.geneontology.org/amigo/term/GO:0008066	-0.7363894297543883	-2.880901310996535	0	0	23	./Project_1652093631_GSEA/GO_0008066.png	13	2891;2918;2912;2895;2900;2911;2916;2915;2904;2902;2899;2914;2906	GRIA2;GRID2;GRIK3;GRIK4;GRIN1;GRIN2B;GRIN2D;GRM1;GRM2;GRM4;GRM5;GRM6;GRM8
GO:0008227	G protein-coupled amine receptor activity	http://amigo.geneontology.org/amigo/term/GO:0008227	-0.7123573521063823	-2.961241062678041	0	0	36	./Project_1652093631_GSEA/GO_0008227.png	23	3358;155;152;3361;3352;9038;26532;59340;11255;151;1814;153;26538;3363;3360;1133;3354;1129;3350;147;148;3351;1815	ADRA1A;ADRA1B;ADRA2B;ADRA2C;ADRB1;ADRB3;CHRM2;CHRM5;DRD3;DRD4;HRH3;HRH4;HTR1A;HTR1B;HTR1D;HTR1E;HTR2C;HTR4;HTR5A;HTR7;OR10H2;OR10H3;TAAR5
GO:0004984	olfactory receptor activity	http://amigo.geneontology.org/amigo/term/GO:0004984	-0.814450646785434	-3.0225408110499905	0	0	38	./Project_1652093631_GSEA/GO_0004984.png	30	26476;26212;26333;135948;4992;23538;26211;4991;26532;26716;81697;26189;26531;10798;4994;4993;8383;26538;4995;8390;26692;7932;81285;442194;26707;8386;26658;390892;442186;26664	OR10C1;OR10H2;OR10H3;OR10J1;OR11A1;OR1A1;OR1A2;OR1D2;OR1D5;OR1F1;OR1G1;OR2B2;OR2B6;OR2C1;OR2F1;OR2F2;OR2H1;OR2H2;OR2J2;OR2J3;OR2W1;OR3A1;OR3A2;OR51E2;OR52A1;OR5I1;OR7A10;OR7A17;OR7C1;OR7C2
GO:0030594	neurotransmitter receptor activity	http://amigo.geneontology.org/amigo/term/GO:0030594	-0.6238017814112706	-3.168378111847201	0	0	88	./Project_1652093631_GSEA/GO_0030594.png	46	2742;2559;2562;2561;2891;3359;3358;1136;3361;3352;1142;26532;8416;2895;1812;59340;2900;2570;2556;9177;2911;11255;2741;1146;2915;2904;1814;153;26538;3363;3360;1144;8001;1816;1133;3354;1129;3350;2902;1143;3351;2899;1815;4988;2906;1137	ADRB1;ANXA9;CHRM2;CHRM5;CHRNA3;CHRNA4;CHRNB3;CHRNB4;CHRND;CHRNG;DRD1;DRD3;DRD4;DRD5;GABRA3;GABRA6;GABRB2;GABRB3;GABRR2;GLRA1;GLRA2;GLRA3;GRIA2;GRID2;GRIK3;GRIK4;GRIN1;GRIN2B;GRIN2D;GRM1;GRM5;HRH3;HRH4;HTR1A;HTR1B;HTR1D;HTR1E;HTR2C;HTR3A;HTR3B;HTR4;HTR5A;HTR7;OPRM1;OR10H2;OR10H3
GO:0070405	ammonium ion binding	http://amigo.geneontology.org/amigo/term/GO:0070405	-0.35928625128668845	-1.7336306571274411	0	0.03229278794402583	56	./Project_1652093631_GSEA/GO_0070405.png	23	3359;3358;1136;3361;9468;43;7054;1142;1401;2835;1812;1146;6531;1814;1144;1816;3354;3350;60482;1143;3351;1815;1137	ACHE;CHRNA3;CHRNA4;CHRNB3;CHRNB4;CHRND;CHRNG;CRP;DRD1;DRD3;DRD4;DRD5;GPR12;HTR1A;HTR1B;HTR1E;HTR2C;HTR3A;HTR5A;PCYT1B;SLC5A7;SLC6A3;TH
GO:0005549	odorant binding	http://amigo.geneontology.org/amigo/term/GO:0005549	-0.9217374846219363	-1.661362445435617	0.03076923053254438	0.045265104468549026	3	./Project_1652093631_GSEA/GO_0005549.png	3	29991;10798;4993	OBP2A;OR2C1;OR5I1
GO:1901505	carbohydrate derivative transmembrane transporter activity	http://amigo.geneontology.org/amigo/term/GO:1901505	0.6072395830739263	1.4053803695648546	0.02240325861017666	0.1208135269475375	30	./Project_1652093631_GSEA/GO_1901505.png	12	9197;23443;7355;2542;29957;10237;10478;11046;55032;10559;26503;292	SLC17A5;SLC25A17;SLC25A24;SLC25A5;SLC33A1;SLC35A1;SLC35A2;SLC35A3;SLC35A5;SLC35B1;SLC35D2;SLC37A4
GO:0019843	rRNA binding	http://amigo.geneontology.org/amigo/term/GO:0019843	0.5850888862780529	1.4082167802860275	0.008064516112773153	0.12156392152485139	47	./Project_1652093631_GSEA/GO_0019843.png	35	54948;5935;22868;23107;92856;65003;51081;55052;55037;60493;55272;6175;6207;29074;55168;10436;64963;6143;6191;55794;6132;6208;26284;6193;6133;51373;6167;23212;6188;51335;283;9188;6125;6205;7263	ANG;DDX21;DDX28;EMG1;ERAL1;FASTKD2;FASTKD5;IMP3;IMP4;MRPL11;MRPL16;MRPL18;MRPL20;MRPS11;MRPS17;MRPS18A;MRPS27;MRPS7;NGRN;PTCD3;RBM3;RPL19;RPL37;RPL5;RPL8;RPL9;RPLP0;RPS11;RPS13;RPS14;RPS3;RPS4X;RPS5;RRS1;TST
GO:0000049	tRNA binding	http://amigo.geneontology.org/amigo/term/GO:0000049	0.6005822122518206	1.416860298847641	0.006060606048362412	0.12247229390791557	32	./Project_1652093631_GSEA/GO_0000049.png	14	63899;10667;6741;23107;55699;11260;8846;79693;1915;54974;5917;60487;51067;55157	ALKBH1;DARS2;EEF1A1;FARS2;IARS2;MRPS27;NSUN3;RARS;SSB;THG1L;TRMT11;XPOT;YARS2;YRDC
GO:0005326	neurotransmitter transporter activity	http://amigo.geneontology.org/amigo/term/GO:0005326	-0.3565508528925437	-1.4643474105795642	0	0.12302014454866986	39	./Project_1652093631_GSEA/GO_0005326.png	12	6580;6512;6511;6530;6531;6534;55879;6540;594855;60482;6572;9152	CPLX3;GABRQ;SLC18A3;SLC1A6;SLC1A7;SLC22A1;SLC5A7;SLC6A13;SLC6A2;SLC6A3;SLC6A5;SLC6A7
GO:0017069	snRNA binding	http://amigo.geneontology.org/amigo/term/GO:0017069	0.6153066052470276	1.4197210785503493	0.01232032851679604	0.12450991505060226	26	./Project_1652093631_GSEA/GO_0017069.png	20	51691;1984;55696;22916;6627;6629;25804;9128;1025;6631;114034;905;57819;26121;9733;3669;9188;11030;56257;10614	CCNT2;CDK9;DDX21;EIF5A;HEXIM1;ISG20;LSM2;LSM4;LSM8;MEPCE;NCBP2;PRPF31;PRPF4;RBM22;RBPMS;SART3;SNRPA1;SNRPB2;SNRPC;TOE1
GO:0140098	catalytic activity, acting on RNA	http://amigo.geneontology.org/amigo/term/GO:0140098	0.5427524541547173	1.3952129796204726	0	0.1267958392722344	205	./Project_1652093631_GSEA/GO_0140098.png	111	9412;5440;63899;64216;28960;7247;10146;10667;79731;51163;11102;55152;10623;1659;9337;5433;51367;55039;55699;1662;24140;7257;246243;8886;51651;11062;79042;9533;51110;10775;5432;8846;79828;10621;81875;1615;9416;5073;10557;9836;96764;1654;10556;65080;79665;54505;6038;83480;57472;5917;60487;5434;51728;51067;55760;5393;55157;9692;10436;54512;5436;55703;1655;23395;8559;10849;1665;167227;80746;55718;259…	ALKBH1;CARS2;CD3EAP;CNOT1;CNOT6;CNOT8;DALRD3;DARS;DARS2;DBR1;DCP2;DCPS;DDX10;DDX18;DDX23;DDX3X;DDX5;DHX15;DHX29;DHX32;DHX40;DHX57;DHX8;DUS4L;EDC3;EIF4A3;EMG1;EXOSC2;EXOSC4;EXOSC7;EXOSC8;EXOSC9;FARS2;FARSA;FEN1;FTSJ1;G3BP1;HARS2;IARS2;ISG20L2;KARS;KIAA0391;LACTB2;LARS2;LCMT2;MED20;MED21;METTL8;MRPL44;NARS2;NSUN3;PARN;POLR1C;POLR1D;POLR2C;POLR2D;POLR2E;POLR2G;POLR2H;POLR2K;POLR2L;POLR3B;POLR3C;POLR…
GO:0051087	chaperone binding	http://amigo.geneontology.org/amigo/term/GO:0051087	0.5699020961585592	1.4088765370919023	0	0.12685420329491437	82	./Project_1652093631_GSEA/GO_0051087.png	47	80273;10294;54431;10049;329;11080;6905;4189;3336;9532;10478;3312;8266;10963;6903;10961;9530;5621;6647;10681;10728;10525;3329;6902;5203;267;581;811;11140;26519;1027;3309;23753;476;55664;573;1075;4967;5611;6767;3337;126393;9531;538;7157;10469;9529	AMFR;ATP1A1;ATP7A;BAG1;BAG2;BAG3;BAG4;BAG5;BAX;BIRC2;CALR;CDC37;CDC37L1;CDKN1B;CTSC;DNAJA2;DNAJB1;DNAJB4;DNAJB6;DNAJB9;DNAJC10;DNAJC3;ERP29;GNB5;GRPEL1;HSPA5;HSPA8;HSPB6;HSPD1;HSPE1;HYOU1;OGDH;PFDN4;PRNP;PTGES3;SDF2L1;SLC25A17;SOD1;ST13;STIP1;TBCA;TBCC;TBCE;TIMM10;TIMM44;TP53;UBL4A
GO:0003735	structural constituent of ribosome	http://amigo.geneontology.org/amigo/term/GO:0003735	0.5573049086069052	1.3963185242947722	0	0.13002489226615882	116	./Project_1652093631_GSEA/GO_0003735.png	73	10884;28998;7818;64960;9801;54948;63931;51318;6233;60488;26589;29088;55133;9553;28973;65003;51081;51021;6170;6232;51073;28977;55052;10573;6210;6189;11222;6156;64981;6175;6176;6207;29093;29074;6228;55168;6144;64963;65005;63875;79590;51650;6143;6182;6191;56945;6164;6187;51116;740;6132;6201;6208;6223;6193;65993;6133;51373;6167;6150;6134;23521;6204;6188;6155;9045;6138;6152;6128;6234;6158;6141;6209	DAP3;MRPL11;MRPL12;MRPL13;MRPL15;MRPL16;MRPL17;MRPL18;MRPL19;MRPL20;MRPL22;MRPL23;MRPL24;MRPL28;MRPL3;MRPL33;MRPL34;MRPL35;MRPL4;MRPL42;MRPL46;MRPL49;MRPL9;MRPS11;MRPS14;MRPS15;MRPS16;MRPS17;MRPS18A;MRPS18B;MRPS2;MRPS22;MRPS30;MRPS33;MRPS34;MRPS35;MRPS7;RPL10;RPL13A;RPL14;RPL15;RPL18;RPL19;RPL21;RPL24;RPL27;RPL28;RPL30;RPL34;RPL37;RPL39;RPL6;RPL8;RPL9;RPLP0;RPLP1;RPS10;RPS13;RPS14;RPS15;RPS15A;RP…
GO:0050699	WW domain binding	http://amigo.geneontology.org/amigo/term/GO:0050699	0.6477837247228356	1.4208537918914623	0.014462809887473534	0.13049508835680307	18	./Project_1652093631_GSEA/GO_0050699.png	6	9338;51729;9802;9516;11277;80762	DAZAP2;LITAF;NDFIP1;TCEAL1;TREX1;WBP11
GO:0017056	structural constituent of nuclear pore	http://amigo.geneontology.org/amigo/term/GO:0017056	0.6438300353114224	1.4529828866397154	0.010482180271525827	0.1358714447989697	20	./Project_1652093631_GSEA/GO_0017056.png	11	53371;10204;4928;4927;23165;9631;9972;23279;79902;55746;65109	NUP133;NUP153;NUP155;NUP160;NUP205;NUP54;NUP85;NUP88;NUP98;NUTF2;UPF3B
GO:0140103	catalytic activity, acting on a glycoprotein	http://amigo.geneontology.org/amigo/term/GO:0140103	0.6475200509173084	1.4216361632870593	0.01914893612947035	0.1366812456136543	17	./Project_1652093631_GSEA/GO_0140103.png	9	29071;4247;55624;4245;11320;11282;2530;11285;56913	B4GALT7;C1GALT1;C1GALT1C1;FUT8;MGAT1;MGAT2;MGAT4A;MGAT4B;POMGNT1
GO:0032182	ubiquitin-like protein binding	http://amigo.geneontology.org/amigo/term/GO:0032182	0.5795804356314747	1.423655949383167	0	0.14054056661336728	70	./Project_1652093631_GSEA/GO_0032182.png	45	64844;7319;29761;329;7347;2908;54165;8517;5887;7251;54778;7334;10600;22954;9184;6996;6047;8878;54472;57599;81858;7852;4077;1163;51271;9025;550;23032;64771;11047;8480;55666;51366;9994;1616;4734;9373;55611;10208;51160;55968;3315;9246;23142;4088	ADRM1;AUP1;BIRC2;BUB3;C6orf106;CASP8AP2;CKS1B;CXCR4;DAXX;DCUN1D1;DCUN1D4;HSPB1;IKBKG;MARCH7;NBR1;NEDD4;NPLOC4;NR3C1;NSFL1C;OTUB1;PLAA;RAD23B;RAE1;RNF111;RNF4;RNF8;SHARPIN;SMAD3;SQSTM1;TDG;TOLLIP;TRIM32;TSG101;UBAP1;UBE2A;UBE2L6;UBE2N;UBR5;UCHL3;USP16;USP25;USP33;USPL1;VPS28;WDR48
GO:0051082	unfolded protein binding	http://amigo.geneontology.org/amigo/term/GO:0051082	0.6184021010407521	1.5270957532250578	0	0.1464936969267242	88	./Project_1652093631_GSEA/GO_0051082.png	59	80273;10294;1861;5481;14;6102;10049;10845;11080;9093;55164;27429;55027;3336;5480;10450;5479;3312;7265;3313;51103;5478;64374;10693;9049;1201;10728;10694;51182;3329;10105;5201;9804;10575;5203;811;11140;4869;10939;821;3309;55664;8195;22948;5611;6767;7184;3337;3998;126393;10576;10465;10574;871;908;3320;9360;10131;8208	AAMP;AFG3L2;AIP;CALR;CANX;CCT2;CCT4;CCT5;CCT6A;CCT6B;CCT7;CCT8;CDC37;CDC37L1;CHAF1B;CLN3;CLPX;DNAJA2;DNAJA3;DNAJB1;DNAJB4;DNAJB6;DNAJC3;GRPEL1;HEATR3;HSP90AA1;HSP90B1;HSPA14;HSPA5;HSPA8;HSPA9;HSPB6;HSPD1;HSPE1;HTRA2;LMAN1;MKKS;NDUFAF1;NPM1;PFDN1;PFDN4;PPIA;PPIB;PPIC;PPID;PPIE;PPIF;PPIG;PPIH;PTGES3;RP2;SERPINH1;SHQ1;SIL1;ST13;TOMM20;TOR1A;TRAP1;TTC1
GO:0051861	glycolipid binding	http://amigo.geneontology.org/amigo/term/GO:0051861	0.6391943761987116	1.3569525521705643	0.05319148924852875	0.14805579282786457	16	./Project_1652093631_GSEA/GO_0051861.png	5	10026;65258;8733;4067;5660	GPAA1;LYN;MPPE1;PIGK;PSAP
GO:0003697	single-stranded DNA binding	http://amigo.geneontology.org/amigo/term/GO:0003697	0.5789773324418875	1.424977989856536	0	0.14820292901949475	81	./Project_1652093631_GSEA/GO_0003697.png	38	7247;25913;10623;51729;51444;5433;7555;6117;7257;5887;4437;4436;10111;10128;6118;6742;5093;5395;10923;55775;3329;5932;4292;6119;5436;23635;10635;2067;10592;4175;11277;25939;23168;8880;5937;10051;54840;5557	APTX;CNBP;ERCC1;FUBP1;HSPD1;LRPPRC;MCM6;MLH1;MSH2;MSH3;PCBP1;PMS2;POLR2D;POLR2G;POLR3C;POT1;PRIM1;RAD23B;RAD50;RAD51AP1;RBBP8;RBMS1;RNF138;RPA1;RPA2;RPA3;RTF1;SAMHD1;SMC2;SMC4;SSBP1;SSBP2;SUB1;TDP1;TREX1;TSN;TSNAX;WBP11
GO:0051019	mitogen-activated protein kinase binding	http://amigo.geneontology.org/amigo/term/GO:0051019	0.5887291563863933	1.3542651691577545	0.04393305430139528	0.14852810000299746	25	./Project_1652093631_GSEA/GO_0051019.png	12	1432;8493;9261;7867;8550;10318;4077;409;2643;5598;11221;23411	ARRB2;DUSP10;GCH1;MAPK14;MAPK7;MAPKAPK2;MAPKAPK3;MAPKAPK5;NBR1;PPM1D;SIRT1;TNIP1
GO:0016779	nucleotidyltransferase activity	http://amigo.geneontology.org/amigo/term/GO:0016779	0.5422511218736327	1.3589487741596809	0	0.14877519963148667	93	./Project_1652093631_GSEA/GO_0016779.png	50	9412;5440;8790;10623;10714;57804;5433;8760;6675;54107;11201;29925;7360;9533;55907;10914;51455;5432;8891;10621;79693;80308;29926;54974;10728;5434;51728;9097;5436;55703;10849;55718;9477;3735;5557;54187;51082;5423;5427;5425;5833;23649;661;5437;1736;5441;7013;80347;8732;5422	CD3EAP;CDS2;CMAS;COASY;DKC1;EIF2B3;FLAD1;FPGT;GMPPA;GMPPB;KARS;MED20;MED21;NANS;PAPOLA;PCYT2;POLA1;POLA2;POLB;POLD2;POLD3;POLD4;POLE2;POLE3;POLI;POLR1C;POLR1D;POLR2C;POLR2D;POLR2E;POLR2G;POLR2H;POLR2K;POLR2L;POLR3B;POLR3C;POLR3D;POLR3E;POLR3F;POLR3K;PRIM1;PTGES3;REV1;RNGTT;TERF1;THG1L;UAP1;UGP2;USP14;YRDC
GO:0051540	metal cluster binding	http://amigo.geneontology.org/amigo/term/GO:0051540	0.5718804893819865	1.3771424592168486	0.012072434583355262	0.14970371817412254	49	./Project_1652093631_GSEA/GO_0051540.png	23	2230;4682;2235;81689;6390;27247;51022;23479;2395;10539;2110;4719;55140;4728;3658;80224;48;4729;1806;57019;9054;374291;11019	ACO1;CIAPIN1;DPYD;ELP3;ETFDH;FDX1;FECH;FXN;GLRX2;GLRX3;IREB2;ISCA1;ISCU;LIAS;NDUFS1;NDUFS7;NDUFS8;NDUFV2;NFS1;NFU1;NUBP1;NUBPL;SDHB
GO:0009055	electron transfer activity	http://amigo.geneontology.org/amigo/term/GO:0009055	0.5828454031615429	1.4532887967135892	0	0.14999553828752238	90	./Project_1652093631_GSEA/GO_0009055.png	61	2230;6392;8574;4200;2108;8560;1738;6391;128;6390;51022;1355;10539;2110;4719;7296;54205;1353;4835;5447;2936;1352;22977;444;2109;6715;10327;9167;4729;7264;1728;57019;83442;1528;8974;1536;4688;9377;4697;1350;1535;1337;4726;7358;27089;7386;80142;1537;4720;1351;2745;1327;1329;1349;231;8630;7384;6389;4722;3420;56901	ADH5;AKR1A1;AKR1B1;AKR7A2;AKR7A3;ASPH;CIAPIN1;COX10;COX11;COX15;COX4I1;COX5A;COX5B;COX6A1;COX7A2L;COX7B;COX7C;COX8A;CYB5A;CYBA;CYBB;CYC1;CYCS;DEGS1;DLD;ETFA;ETFB;ETFDH;FDX1;GLRX;GLRX2;GLRX3;GSR;HSD17B6;IDH3B;ME2;NCF2;NDUFA4;NDUFA4L2;NDUFS1;NDUFS2;NDUFS3;NDUFS6;NDUFV2;NQO1;NQO2;P4HA2;POR;PTGES2;SDHA;SDHB;SDHC;SDHD;SH3BGRL3;SRD5A1;TSTA3;TXNRD1;UGDH;UQCRC1;UQCRFS1;UQCRQ
GO:0043021	ribonucleoprotein complex binding	http://amigo.geneontology.org/amigo/term/GO:0043021	0.5864792548540568	1.4615894624828818	0	0.150798043599372	88	./Project_1652093631_GSEA/GO_0043021.png	54	2107;53918;10421;6728;708;51068;5935;6059;23107;6726;7374;1984;6632;55759;10196;4528;55037;6729;1654;2332;54505;253943;6629;6176;25875;60558;83737;6731;3692;5018;6631;1655;5499;55364;4869;10209;11052;51042;10289;10419;3309;29789;55147;26284;5292;64135;27335;23381;1965;10465;3954;9775;10084;7458	ABCE1;C1QBP;CD2BP2;CPSF6;DDX3X;DDX5;DHX29;EIF1;EIF1B;EIF2S1;EIF3K;EIF4A3;EIF4H;EIF5A;EIF6;ERAL1;ETF1;FMR1;GUF1;HSPA5;IFIH1;IMPACT;ITCH;LETM1;LETMD1;MRPS27;MTIF2;NMD3;NPM1;OLA1;OXA1L;PELO;PIM1;PPIH;PPP1CA;PQBP1;PRMT3;PRMT5;PTCD3;RBM23;RBM3;RPLP1;SMG5;SNRPB2;SNRPC;SNRPD1;SRP19;SRP54;SRP72;SRP9;UNG;WDR12;YTHDF3;ZNF593
GO:0005484	SNAP receptor activity	http://amigo.geneontology.org/amigo/term/GO:0005484	0.6146276000080801	1.3787088302853785	0.02922755735025562	0.15254020967636908	23	./Project_1652093631_GSEA/GO_0005484.png	14	9570;9554;53407;8773;10652;6811;10228;6809;8677;9342;662;2054;10490;9527	BNIP1;GOSR1;GOSR2;SEC22B;SNAP23;SNAP29;STX10;STX18;STX2;STX3;STX5;STX6;VTI1B;YKT6
GO:0016853	isomerase activity	http://amigo.geneontology.org/amigo/term/GO:0016853	0.5418767609111812	1.359195131511947	0	0.1528772619073459	101	./Project_1652093631_GSEA/GO_0016853.png	58	10026;6120;5481;2280;55033;5238;51022;10130;5480;9601;10450;5479;4351;22934;11104;29940;5478;10961;10007;2286;83480;5903;669;10728;83448;5034;5373;10105;5303;6683;5236;7264;23600;2582;10954;81567;54517;1962;2954;10682;5372;51303;2288;3422;1891;23398;26035;64081;10465;5973;80142;58478;2923;7167;5768;9360;1736;2281	AMACR;BPGM;DKC1;DSE;EBP;ECH1;EHHADH;ENOPH1;ERP29;FKBP11;FKBP14;FKBP1A;FKBP1B;FKBP2;FKBP4;GALE;GLCE;GLRX2;GNPDA1;GSTZ1;IDI1;KATNA1;MPI;P4HB;PBLD;PDIA3;PDIA4;PDIA5;PDIA6;PGM1;PGM3;PIGK;PIN4;PMM1;PMM2;PPIA;PPIB;PPIC;PPID;PPIE;PPIF;PPIG;PPIH;PPWD1;PTGES2;PTGES3;PUS3;PUS7;PUS7L;QSOX1;RANBP2;RENBP;RPE;RPIA;SPAST;TPI1;TSTA3;TXNDC5
GO:0003924	GTPase activity	http://amigo.geneontology.org/amigo/term/GO:0003924	0.5566000443668256	1.42775662261582	0	0.153272902638013	201	./Project_1652093631_GSEA/GO_0003924.png	98	400;5861;5899;2773;57826;6016;8766;382;4893;387;5867;9364;51128;10059;2935;378;51762;51715;5878;5906;7879;381;375;22800;23011;55669;81876;4528;9367;2787;6729;4218;57403;6009;6903;1654;1915;84790;5921;10981;10681;56681;23433;285282;7283;5898;60558;5901;55341;55970;151011;10139;5873;5912;10376;373;10325;6237;4735;391;1983;23560;5868;55288;51174;2643;4976;2669;83452;5879;9077;389;3845;3265;51552;586…	ARF1;ARF4;ARF5;ARF6;ARFRP1;ARL1;ARL8B;DDX3X;DIRAS3;DNM1L;EEF1A1;EIF2S3;EIF5;GCH1;GEM;GNA13;GNA15;GNAI3;GNAQ;GNB5;GNG11;GNG12;GNG5;GNL2;GSPT1;GSPT2;GTPBP2;GTPBP4;GUF1;HBS1L;HRAS;KRAS;LSG1;MFN1;MTG1;MTIF2;NKIRAS2;NRAS;NUDT1;OPA1;RAB11A;RAB11B;RAB14;RAB1A;RAB1B;RAB20;RAB21;RAB22A;RAB23;RAB27A;RAB28;RAB2A;RAB32;RAB33B;RAB4A;RAB5A;RAB5B;RAB5C;RAB7A;RAB8A;RAB8B;RAB9A;RABL3;RAC1;RALA;RALB;RAN;RAP1A;RAP2…
GO:0016667	oxidoreductase activity, acting on a sulfur group of donors	http://amigo.geneontology.org/amigo/term/GO:0016667	0.6104544951269292	1.4690434728299415	0.002020202016120804	0.15433115140089157	39	./Project_1652093631_GSEA/GO_0016667.png	28	54431;1738;10935;51022;10130;9601;10539;5230;7296;51449;5034;2936;10495;4482;83442;9352;7295;10954;9973;25828;9997;6821;80142;2923;5768;2671;2745;373156	CCS;DLD;DNAJC10;ENOX2;GFER;GLRX;GLRX2;GLRX3;GSR;GSTK1;MSRA;P4HB;PCYOX1;PDIA3;PDIA4;PDIA5;PDIA6;PGK1;PRDX3;PTGES2;QSOX1;SCO2;SH3BGRL3;SUOX;TXN;TXN2;TXNL1;TXNRD1
GO:0016651	oxidoreductase activity, acting on NAD(P)H	http://amigo.geneontology.org/amigo/term/GO:0016651	0.5507848929573904	1.35989720189952	0.001999999996	0.15650971630277064	79	./Project_1652093631_GSEA/GO_0016651.png	40	4718;1429;1738;10935;9946;23530;1666;51292;1355;4709;5230;4719;7296;51167;4552;4698;9131;4728;4835;5447;2936;51706;4729;4705;4710;1728;1806;4711;4724;1536;4688;4697;9540;374291;4694;1535;4726;4700;4712;4706	AIFM1;COX15;CRYZ;CRYZL1;CYB5R1;CYB5R4;CYBA;CYBB;DECR1;DLD;DPYD;GMPR2;GSR;MTRR;NCF2;NDUFA1;NDUFA10;NDUFA4;NDUFA5;NDUFA6;NDUFAB1;NDUFB3;NDUFB4;NDUFB5;NDUFB6;NDUFC2;NDUFS1;NDUFS4;NDUFS6;NDUFS7;NDUFS8;NDUFV2;NNT;NQO1;NQO2;PGK1;POR;PRDX3;TP53I3;TXNRD1
GO:0019787	ubiquitin-like protein transferase activity	http://amigo.geneontology.org/amigo/term/GO:0019787	0.5222777031085841	1.345787048692341	0	0.15682570634709725	252	./Project_1652093631_GSEA/GO_0019787.png	111	9604;9412;64422;9443;9616;54708;81790;7319;7326;10296;7336;25898;329;7341;7322;7323;7321;51283;8450;9690;50862;26235;10892;8453;10206;51444;64777;65264;8697;26273;56888;26994;7320;27252;8065;51465;6478;54778;5193;9063;7334;89910;1161;25820;26234;80196;9040;8266;22954;7189;54542;79872;8315;85363;55128;51619;10477;11059;127544;8451;7126;11236;7324;8454;54850;2188;5903;5987;6737;6613;26001;83737;261…	AKTIP;AMFR;ANAPC1;ANAPC5;ARIH1;ATG3;BFAR;BIRC2;BRAP;CBLL1;CDC23;CUL1;CUL2;CUL3;CUL4A;CUL4B;CUL5;DDB2;ERCC8;FANCF;FBXL12;FBXL4;FBXL5;FBXO11;FBXO3;FBXW11;FBXW2;FEM1B;HLTF;ITCH;KCMF1;KLHL20;MAEA;MALT1;MARCH2;MARCH5;MED20;MED21;MED7;MKRN1;NEDD4;PEX12;PIAS2;PJA1;RANBP2;RC3H2;RCHY1;RMND5A;RMND5B;RNF10;RNF103;RNF11;RNF111;RNF113A;RNF126;RNF13;RNF138;RNF139;RNF14;RNF141;RNF167;RNF170;RNF19B;RNF216;RNF25;…
GO:0008307	structural constituent of muscle	http://amigo.geneontology.org/amigo/term/GO:0008307	-0.28504939362186493	-1.3353278407264202	0	0.207630666188255	38	./Project_1652093631_GSEA/GO_0008307.png	8	4608;4626;89;7273;4632;4633;8557;4606	ACTN3;MYBPC2;MYBPH;MYH8;MYL1;MYL2;TCAP;TTN
GO:0019865	immunoglobulin binding	http://amigo.geneontology.org/amigo/term/GO:0019865	-0.37591820029705597	-1.299602821959949	0.05882352768166096	0.23143164693218513	20	./Project_1652093631_GSEA/GO_0019865.png	6	259;933;7369;2204;3273;2208	AMBP;CD22;FCAR;FCER2;HRG;UMOD
GO:0030551	cyclic nucleotide binding	http://amigo.geneontology.org/amigo/term/GO:0030551	-0.3298158492866065	-1.236632319836624	0.12499998437500197	0.32335000738723907	31	./Project_1652093631_GSEA/GO_0030551.png	8	8654;10411;610;5149;10846;1259;57657;1258	CNGA1;CNGB1;HCN2;HCN3;PDE10A;PDE5A;PDE6H;RAPGEF3
GO:1901618	organic hydroxy compound transmembrane transporter activity	http://amigo.geneontology.org/amigo/term/GO:1901618	-0.30180870695864465	-1.2167969637886136	0	0.3340908184826376	31	./Project_1652093631_GSEA/GO_1901618.png	11	6555;10599;28234;1109;6580;364;6530;23539;6531;359;8647	ABCB11;AKR1C4;AQP2;AQP7;SLC10A2;SLC16A8;SLC22A1;SLC6A2;SLC6A3;SLCO1B1;SLCO1B3
GO:0098531	transcription factor activity, direct ligand regulated sequence-specific DNA binding	http://amigo.geneontology.org/amigo/term/GO:0098531	-0.30436067480606865	-1.196902369030956	0	0.3610749154910959	46	./Project_1652093631_GSEA/GO_0098531.png	8	2099;4824;8856;9970;2649;3172;10002;2516	ESR1;HNF4A;NKX3-1;NR1I2;NR1I3;NR2E3;NR5A1;NR6A1
GO:0015101	organic cation transmembrane transporter activity	http://amigo.geneontology.org/amigo/term/GO:0015101	-0.34402123995818407	-1.1113105215481784	0.3333333209876548	0.527448869752422	16	./Project_1652093631_GSEA/GO_0015101.png	4	60482;6572;284439;9390	SLC18A3;SLC22A13;SLC25A42;SLC5A7
GO:0003707	steroid hormone receptor activity	http://amigo.geneontology.org/amigo/term/GO:0003707	-0.27706886808836384	-1.0502486626236602	0	0.6622584448203392	51	./Project_1652093631_GSEA/GO_0003707.png	10	2099;4824;8431;8856;81285;9970;2649;3172;10002;2516	ESR1;HNF4A;NKX3-1;NR0B2;NR1I2;NR1I3;NR2E3;NR5A1;NR6A1;OR51E2
GO:0045503	dynein light chain binding	http://amigo.geneontology.org/amigo/term/GO:0045503	-0.2645802900295546	-0.8718760247629392	0.6666666481481487	1	14	./Project_1652093631_GSEA/GO_0045503.png	4	146754;64446;55567;27019	DNAH2;DNAH3;DNAI1;DNAI2
GO:0019840	isoprenoid binding	http://amigo.geneontology.org/amigo/term/GO:0019840	-0.21990534621374846	-0.9153818660947958	0.7272726611570308	1	26	./Project_1652093631_GSEA/GO_0019840.png	3	733;7363;5949	C8G;RBP3;UGT2B4
GO:0015144	carbohydrate transmembrane transporter activity	http://amigo.geneontology.org/amigo/term/GO:0015144	-0.1941728734792841	-0.6462359203588279	0.8666666088888928	1	22	./Project_1652093631_GSEA/GO_0015144.png	6	364;6523;6517;6514;359;51151	AQP2;AQP7;SLC2A2;SLC2A4;SLC45A2;SLC5A1
GO:0035004	phosphatidylinositol 3-kinase activity	http://amigo.geneontology.org/amigo/term/GO:0035004	-0.16597845414151208	-0.7643725606743489	0.99999950000025	1	72	./Project_1652093631_GSEA/GO_0035004.png	12	930;2253;2264;2322;2250;27006;2099;5288;8822;940;8817;2248	CD19;CD28;ESR1;FGF17;FGF18;FGF22;FGF3;FGF5;FGF8;FGFR4;FLT3;PIK3C2G
